# Supplementary material for: Different Relationships between Temporal Phylogenetic Turnover and Phylogenetic Similarity and in Two Forests Were Detected by a New Null Model
Source: PLoS One. 2014 Apr 18;9(4):e95703. doi: 10.1371/journal.pone.0095703 (PMC3991709; doi:10.1371/journal.pone.0095703)
Supplement: Table S3 — Mortality of species for DBH size classes in BCI plot. (XLS) [file pone.0095703.s003.xls]

## Sheet: bci.mortality
Table S3:Mortality of species for DBH size classes in BCI plot.
Notes: Mortality is represented as "mortality(number of individuals in the size class)" NaN indicates that zero individaul was recorded in the DBH size class.
spname	spcode	1-2(cm)	2-3(cm)	3-4(cm)	4-5(cm)	5-6(cm)	6-7(cm)	7-8(cm)	8-9(cm)	9-10(cm)	10-11(cm)	11-12(cm)	12-13(cm)	13-14(cm)	14-15(cm)	15-16(cm)	16-17(cm)	17-18(cm)	18-19(cm)	19-20(cm)	20-25(cm)	25-35(cm)	35-45(cm)	45-55(cm)	55-Inf(cm)
Acacia melanoceras	ACACME	0(7)	0(8)	0(1)	0(1)	0(2)	NaN(0)	0(1)	NaN(0)	NaN(0)	NaN(0)	0(2)	NaN(0)	NaN(0)	NaN(0)	NaN(0)	NaN(0)	NaN(0)	NaN(0)	NaN(0)	NaN(0)	NaN(0)	NaN(0)	NaN(0)	NaN(0)
Acalypha diversifolia	ACALDI	0.21(379)	0.15(170)	0.18(89)	0.19(59)	0.25(24)	0.27(11)	0.17(6)	0(5)	NaN(0)	NaN(0)	NaN(0)	NaN(0)	NaN(0)	NaN(0)	1(1)	NaN(0)	NaN(0)	NaN(0)	NaN(0)	NaN(0)	NaN(0)	NaN(0)	NaN(0)	NaN(0)
Acalypha macrostachya	ACALMA	0.4(10)	0.38(13)	0.33(6)	0.2(10)	0(3)	0.5(6)	0.5(2)	NaN(0)	NaN(0)	1(1)	NaN(0)	NaN(0)	0(1)	NaN(0)	NaN(0)	NaN(0)	NaN(0)	NaN(0)	NaN(0)	NaN(0)	NaN(0)	NaN(0)	NaN(0)	NaN(0)
Adelia triloba	ADE1TR	0.33(18)	0.43(14)	0.4(5)	0.5(6)	0.33(9)	0.14(7)	0.25(8)	0.25(4)	0(2)	0.2(5)	0.14(7)	0.17(6)	0.2(5)	0(5)	0.2(5)	0.2(5)	0(6)	0(3)	0.25(4)	0(12)	0.17(6)	NaN(0)	NaN(0)	0(1)
Aegiphila panamensis	AEGIPA	1(3)	0.5(4)	1(2)	0(1)	0(3)	0.33(3)	0(3)	0.33(3)	0(5)	0(1)	0.33(3)	0.5(2)	0.33(3)	0.25(4)	NaN(0)	0(1)	0(1)	1(1)	NaN(0)	0(1)	NaN(0)	NaN(0)	NaN(0)	NaN(0)
Alchornea costaricensi	ALCHCO	0.62(29)	0.6(15)	0.09(11)	0.6(5)	0.2(5)	0.2(5)	0.25(4)	0(2)	0.17(6)	0.17(6)	0.25(4)	0(9)	0(2)	0(3)	0.25(4)	0.12(8)	0(2)	0.33(3)	0(2)	0.05(19)	0.09(46)	0.04(26)	0.25(4)	0.12(8)
Alchornea latifolia	ALCHLA	NaN(0)	NaN(0)	NaN(0)	NaN(0)	NaN(0)	NaN(0)	NaN(0)	NaN(0)	NaN(0)	NaN(0)	NaN(0)	NaN(0)	NaN(0)	NaN(0)	NaN(0)	NaN(0)	NaN(0)	NaN(0)	NaN(0)	0(1)	NaN(0)	NaN(0)	NaN(0)	NaN(0)
Alibertia edulis	ALIBED	0.1(184)	0.16(76)	0.04(46)	0.07(29)	0.19(16)	0.08(13)	0.25(4)	0.33(3)	0(1)	NaN(0)	NaN(0)	NaN(0)	NaN(0)	NaN(0)	NaN(0)	NaN(0)	NaN(0)	NaN(0)	NaN(0)	NaN(0)	NaN(0)	NaN(0)	NaN(0)	NaN(0)
Allophylus psilospermus	ALLOPS	0.18(17)	0.11(19)	0(3)	0.14(7)	0(5)	0.2(5)	0(3)	0.14(7)	0.11(9)	0(3)	0(7)	0(2)	0(1)	NaN(0)	0(1)	0(3)	0(1)	1(1)	0(1)	0(6)	0(2)	NaN(0)	NaN(0)	NaN(0)
Alseis blackiana	ALSEBL	0.08(3635)	0.1(1279)	0.09(593)	0.09(370)	0.05(293)	0.04(223)	0.05(138)	0.04(100)	0.04(85)	0.03(68)	0.03(65)	0.07(60)	0.03(61)	0.02(53)	0(40)	0.08(36)	0.03(35)	0.08(39)	0(30)	0.05(131)	0.03(210)	0.03(117)	0.04(48)	0.09(43)
Amaioua corymbosa	AMAICO	0.4(5)	0.33(3)	0.25(4)	0(3)	0(1)	0.5(2)	0(1)	NaN(0)	0(1)	NaN(0)	NaN(0)	0(1)	NaN(0)	NaN(0)	0(1)	NaN(0)	NaN(0)	NaN(0)	NaN(0)	NaN(0)	NaN(0)	NaN(0)	NaN(0)	NaN(0)
Anacardium excelsum	ANACEX	1(3)	NaN(0)	0(1)	NaN(0)	NaN(0)	NaN(0)	NaN(0)	NaN(0)	NaN(0)	NaN(0)	NaN(0)	0(1)	NaN(0)	NaN(0)	NaN(0)	NaN(0)	NaN(0)	NaN(0)	NaN(0)	NaN(0)	NaN(0)	NaN(0)	NaN(0)	0(20)
Anaxagorea panamensis	ANAXPA	0.08(373)	0.11(256)	0.15(122)	0.11(37)	0.67(6)	NaN(0)	NaN(0)	NaN(0)	NaN(0)	NaN(0)	NaN(0)	NaN(0)	NaN(0)	NaN(0)	NaN(0)	NaN(0)	NaN(0)	NaN(0)	NaN(0)	NaN(0)	NaN(0)	NaN(0)	NaN(0)	NaN(0)
Andira inermis	ANDIIN	0.07(69)	0.1(42)	0(37)	0(31)	0.05(19)	0(14)	0(9)	0(14)	0(10)	0(12)	0(3)	0(2)	0(3)	0.5(2)	0.5(2)	0(1)	0(1)	NaN(0)	0(2)	0(1)	0(2)	NaN(0)	NaN(0)	NaN(0)
Annona acuminata	ANNOAC	0.12(256)	0.12(117)	0.09(65)	0.1(31)	0.1(10)	0.4(5)	0(1)	NaN(0)	NaN(0)	NaN(0)	0(1)	NaN(0)	NaN(0)	NaN(0)	NaN(0)	NaN(0)	NaN(0)	NaN(0)	NaN(0)	NaN(0)	NaN(0)	NaN(0)	NaN(0)	NaN(0)
Annona spraguei	ANNOSP	0.61(51)	0.75(24)	0.79(14)	0(4)	0.5(2)	0.6(5)	0.67(3)	0.5(2)	1(1)	NaN(0)	0.75(4)	1(1)	0(1)	1(1)	NaN(0)	NaN(0)	NaN(0)	NaN(0)	1(1)	0.33(6)	0.33(3)	NaN(0)	NaN(0)	NaN(0)
Apeiba membranacea	APEIME	0.47(34)	0.21(14)	0.17(6)	0.25(4)	0(7)	0(5)	0(5)	0.5(4)	0.14(7)	0(5)	0(6)	0.17(6)	0.33(3)	0.08(12)	0(8)	0(6)	0.08(12)	0(3)	0.17(6)	0.04(24)	0.14(22)	0(22)	0.15(27)	0.02(42)
Apeiba tibourbou	APEITI	0.29(7)	1(1)	0.33(3)	NaN(0)	0.33(3)	0(1)	0(2)	0.5(2)	0.33(3)	0(2)	1(1)	NaN(0)	NaN(0)	NaN(0)	0(1)	NaN(0)	NaN(0)	NaN(0)	0(1)	0(3)	0.33(6)	0(2)	NaN(0)	NaN(0)
Aphelandra sinclairiana	APHESI	0(4)	NaN(0)	0(3)	NaN(0)	1(1)	NaN(0)	NaN(0)	NaN(0)	NaN(0)	NaN(0)	NaN(0)	NaN(0)	NaN(0)	NaN(0)	NaN(0)	NaN(0)	NaN(0)	NaN(0)	NaN(0)	NaN(0)	NaN(0)	NaN(0)	NaN(0)	NaN(0)
Appunia seibertii	APPUSE	0(2)	NaN(0)	NaN(0)	NaN(0)	NaN(0)	NaN(0)	NaN(0)	NaN(0)	NaN(0)	NaN(0)	NaN(0)	NaN(0)	NaN(0)	NaN(0)	NaN(0)	NaN(0)	NaN(0)	NaN(0)	NaN(0)	NaN(0)	NaN(0)	NaN(0)	NaN(0)	NaN(0)
Ardisia bartlettii	ARDIBA	0(5)	NaN(0)	NaN(0)	NaN(0)	NaN(0)	NaN(0)	NaN(0)	NaN(0)	NaN(0)	NaN(0)	NaN(0)	NaN(0)	NaN(0)	NaN(0)	NaN(0)	NaN(0)	NaN(0)	NaN(0)	NaN(0)	NaN(0)	NaN(0)	NaN(0)	NaN(0)	NaN(0)
Ardisia fendleri	ARDIFE	0.02(47)	0(25)	0(8)	0(6)	0.12(8)	0(4)	0(1)	NaN(0)	0(5)	NaN(0)	NaN(0)	NaN(0)	NaN(0)	NaN(0)	NaN(0)	NaN(0)	NaN(0)	NaN(0)	NaN(0)	NaN(0)	NaN(0)	NaN(0)	NaN(0)	NaN(0)
Ardisia guianensis	ARDIGU	0(9)	0.12(8)	0(1)	NaN(0)	NaN(0)	NaN(0)	NaN(0)	NaN(0)	NaN(0)	NaN(0)	NaN(0)	NaN(0)	NaN(0)	NaN(0)	NaN(0)	NaN(0)	NaN(0)	NaN(0)	NaN(0)	NaN(0)	NaN(0)	NaN(0)	NaN(0)	NaN(0)
Aspidosperma spruceanum	ASPICR	0.05(186)	0.08(93)	0(43)	0.05(37)	0.05(22)	0(16)	0(6)	0(7)	0(5)	0(6)	0(4)	0(1)	NaN(0)	0(1)	0(3)	0(1)	0(1)	0(1)	0.33(3)	0(2)	0(9)	0(8)	0(4)	0(12)
Astrocaryum standleyanum	AST1ST	NaN(0)	0(1)	NaN(0)	NaN(0)	NaN(0)	NaN(0)	0(1)	NaN(0)	0.33(3)	0(15)	0(18)	0.06(32)	0.07(41)	0.18(17)	0.15(20)	0(8)	0.4(5)	0(3)	1(1)	NaN(0)	NaN(0)	NaN(0)	NaN(0)	NaN(0)
Astronium graveolens	AST2GR	0.03(33)	0.1(10)	0(6)	0(2)	0(2)	0.33(3)	0.25(4)	NaN(0)	1(1)	0(2)	0(2)	0(1)	0(1)	0(2)	0(1)	NaN(0)	0(1)	0(1)	0(1)	0(2)	0(8)	0(6)	0(5)	0(5)
Bactris barronis	BACTBA	NaN(0)	NaN(0)	NaN(0)	0.33(3)	0(2)	NaN(0)	NaN(0)	NaN(0)	NaN(0)	NaN(0)	NaN(0)	NaN(0)	NaN(0)	NaN(0)	NaN(0)	NaN(0)	NaN(0)	NaN(0)	NaN(0)	NaN(0)	NaN(0)	NaN(0)	NaN(0)	NaN(0)
Bactris coloniata	BACTC1	NaN(0)	NaN(0)	0(1)	NaN(0)	NaN(0)	0(1)	NaN(0)	NaN(0)	NaN(0)	NaN(0)	NaN(0)	NaN(0)	NaN(0)	NaN(0)	NaN(0)	NaN(0)	NaN(0)	NaN(0)	NaN(0)	NaN(0)	NaN(0)	NaN(0)	NaN(0)	NaN(0)
Bactris major	BACTMA	NaN(0)	0.33(3)	0.17(36)	0.06(36)	0(5)	NaN(0)	NaN(0)	NaN(0)	NaN(0)	NaN(0)	NaN(0)	NaN(0)	NaN(0)	NaN(0)	NaN(0)	NaN(0)	NaN(0)	NaN(0)	NaN(0)	NaN(0)	NaN(0)	NaN(0)	NaN(0)	NaN(0)
Beilschmiedi pendula	BEILPE	0.1(821)	0.09(411)	0.07(218)	0.03(147)	0.04(85)	0.02(64)	0.08(52)	0.07(28)	0(18)	0.07(15)	0.23(13)	0.08(13)	0.06(17)	0.1(10)	0.08(12)	0.12(8)	0.5(4)	0(3)	0(4)	0.05(22)	0.1(51)	0.14(36)	0.17(23)	0.13(38)
Borojoa panamensis	BOROPA	0(1)	NaN(0)	NaN(0)	NaN(0)	NaN(0)	NaN(0)	NaN(0)	NaN(0)	NaN(0)	NaN(0)	NaN(0)	NaN(0)	NaN(0)	NaN(0)	NaN(0)	NaN(0)	NaN(0)	NaN(0)	NaN(0)	NaN(0)	NaN(0)	NaN(0)	NaN(0)	NaN(0)
Brosimum alicastrum	BROSAL	0.07(107)	0.04(123)	0.03(108)	0.06(93)	0.12(60)	0.01(70)	0.04(51)	0(44)	0.1(40)	0(39)	0.06(17)	0(22)	0(10)	0.08(13)	0.14(7)	0(9)	0(1)	0.2(5)	0.5(6)	0.09(11)	0.14(7)	0(6)	0(7)	0.14(37)
Brosimum guianense	BROSGU	0.5(2)	NaN(0)	NaN(0)	0(1)	0(1)	NaN(0)	0(1)	NaN(0)	NaN(0)	NaN(0)	NaN(0)	NaN(0)	NaN(0)	NaN(0)	NaN(0)	NaN(0)	NaN(0)	NaN(0)	NaN(0)	NaN(0)	NaN(0)	NaN(0)	NaN(0)	NaN(0)
Calophyllum longifolium	CALOLO	0.11(864)	0.08(268)	0.11(97)	0.17(58)	0.21(33)	0.21(19)	0.11(18)	0.2(15)	0.09(11)	0(3)	0.1(10)	0(2)	0.25(4)	0(1)	NaN(0)	1(1)	0(1)	0(1)	0(2)	0.33(3)	0(1)	0(1)	0(3)	0.18(11)
Capparis frondosa	CAPPFR	0.07(1036)	0.05(786)	0.03(514)	0.04(265)	0.01(110)	0.03(32)	0.33(6)	NaN(0)	NaN(0)	NaN(0)	NaN(0)	NaN(0)	NaN(0)	NaN(0)	NaN(0)	NaN(0)	NaN(0)	NaN(0)	NaN(0)	NaN(0)	NaN(0)	NaN(0)	NaN(0)	NaN(0)
Casearia aculeata	CASEAC	0.08(177)	0.03(90)	0.12(49)	0.09(33)	0.05(19)	0.05(19)	0.07(15)	0.2(10)	0(8)	0(3)	0(3)	0(3)	1(1)	NaN(0)	0(1)	NaN(0)	0(1)	NaN(0)	NaN(0)	0(1)	NaN(0)	NaN(0)	NaN(0)	NaN(0)
Casearia arborea	CASEAR	0.29(17)	0.5(6)	0.33(6)	0.5(2)	0(7)	0(2)	0(4)	0(1)	0.25(4)	0(2)	0.67(3)	0.2(5)	0(2)	0(1)	0(2)	0.33(3)	0(4)	1(1)	0.5(2)	0.11(9)	0.27(22)	0.23(13)	0.38(8)	NaN(0)
Casearia commersonian	CASECO	0(5)	0(4)	0.2(5)	0(2)	NaN(0)	0(2)	0(2)	0(1)	NaN(0)	0(1)	0(1)	0(1)	NaN(0)	NaN(0)	NaN(0)	NaN(0)	NaN(0)	NaN(0)	NaN(0)	NaN(0)	NaN(0)	NaN(0)	NaN(0)	NaN(0)
Casearia guianensis	CASEGU	0(1)	0(3)	NaN(0)	0(2)	NaN(0)	0.33(3)	0.33(3)	0(1)	0(1)	NaN(0)	NaN(0)	NaN(0)	NaN(0)	NaN(0)	NaN(0)	NaN(0)	NaN(0)	NaN(0)	NaN(0)	NaN(0)	NaN(0)	NaN(0)	NaN(0)	NaN(0)
Casearia sylvestris	CASESY	0.06(32)	0.21(14)	0.11(9)	0(8)	0(5)	0.33(6)	0.75(4)	0(7)	0.25(4)	0.2(5)	0(2)	0.5(2)	0(3)	0(3)	0(4)	0.33(3)	0(1)	0(3)	0.67(3)	0.45(11)	0.33(3)	NaN(0)	NaN(0)	NaN(0)
Cassipourea elliptica	CASSEL	0.06(438)	0.05(198)	0.04(122)	0.01(75)	0.12(41)	0.1(29)	0(39)	0.14(22)	0.07(15)	0(13)	0.1(10)	0.14(7)	0(10)	0(7)	0(7)	0(4)	0(4)	0(2)	0(6)	0.08(13)	0.36(11)	NaN(0)	NaN(0)	NaN(0)
Cavanillesia platanifolia	CAVAPL	0.2(5)	NaN(0)	NaN(0)	0(1)	NaN(0)	NaN(0)	0(1)	NaN(0)	NaN(0)	NaN(0)	NaN(0)	NaN(0)	NaN(0)	NaN(0)	NaN(0)	NaN(0)	0(1)	NaN(0)	NaN(0)	NaN(0)	0(1)	NaN(0)	0(2)	0(14)
Cecropia insignis	CECRIN	0.94(352)	0.71(102)	0.57(68)	0.45(71)	0.3(54)	0.39(44)	0.28(53)	0.22(36)	0.26(27)	0.38(29)	0.28(29)	0.11(18)	0.2(20)	0.1(10)	0.12(8)	0(7)	0.22(9)	0(4)	0.11(9)	0.2(50)	0.26(73)	0.33(52)	0.47(17)	0(2)
Cecropia longipes	CECRLO	0.67(3)	1(1)	0.67(3)	NaN(0)	0.33(3)	NaN(0)	NaN(0)	0(1)	NaN(0)	NaN(0)	NaN(0)	NaN(0)	NaN(0)	NaN(0)	NaN(0)	NaN(0)	0(1)	0(1)	1(1)	NaN(0)	NaN(0)	NaN(0)	NaN(0)	NaN(0)
Cecropia obtusifolia	CECROB	0.82(40)	0.7(20)	0.37(19)	0.44(9)	0(4)	0.43(14)	0.38(16)	0.47(15)	0.75(8)	0.25(8)	0.38(13)	0.3(10)	0.12(8)	0.4(5)	0.33(6)	0(7)	0.17(6)	0.25(4)	0.2(5)	0.38(13)	0.25(4)	NaN(0)	NaN(0)	0(1)
Cedrela odorata	CEDROD	1(4)	0(2)	NaN(0)	NaN(0)	NaN(0)	NaN(0)	0(1)	NaN(0)	0(1)	NaN(0)	0(1)	NaN(0)	NaN(0)	NaN(0)	NaN(0)	NaN(0)	NaN(0)	NaN(0)	NaN(0)	NaN(0)	NaN(0)	0(1)	NaN(0)	NaN(0)
Ceiba pentandra	CEIBPE	0.78(9)	0.86(7)	1(2)	1(1)	0(1)	NaN(0)	0(2)	NaN(0)	0(1)	1(2)	0(2)	0(2)	0(1)	0(1)	NaN(0)	NaN(0)	0(1)	NaN(0)	NaN(0)	0(2)	NaN(0)	0(2)	0(1)	0(27)
Celtis schippii	CELTSC	0(7)	0(5)	0(12)	0.08(13)	0(10)	0(5)	0(8)	0.33(6)	0(7)	0(8)	0(4)	0(4)	0(5)	0(4)	0.33(3)	0(1)	0(4)	0.33(3)	0(2)	0(1)	0(1)	0.5(2)	NaN(0)	NaN(0)
Cespedesia spathulata	CESPMA	NaN(0)	NaN(0)	0(1)	NaN(0)	NaN(0)	NaN(0)	NaN(0)	NaN(0)	NaN(0)	NaN(0)	NaN(0)	NaN(0)	NaN(0)	NaN(0)	NaN(0)	NaN(0)	NaN(0)	NaN(0)	NaN(0)	NaN(0)	NaN(0)	0(1)	NaN(0)	NaN(0)
Cestrum megalophyllu	CESTME	0.39(31)	0.27(11)	0.33(3)	0.5(4)	0(1)	1(1)	1(1)	0.5(2)	NaN(0)	NaN(0)	NaN(0)	NaN(0)	NaN(0)	NaN(0)	NaN(0)	NaN(0)	NaN(0)	NaN(0)	NaN(0)	NaN(0)	NaN(0)	NaN(0)	NaN(0)	NaN(0)
Chamaedorea tepejilote	CHA1TE	NaN(0)	0.67(3)	0.67(3)	1(1)	NaN(0)	NaN(0)	NaN(0)	NaN(0)	NaN(0)	NaN(0)	NaN(0)	NaN(0)	NaN(0)	NaN(0)	NaN(0)	NaN(0)	NaN(0)	NaN(0)	NaN(0)	NaN(0)	NaN(0)	NaN(0)	NaN(0)	NaN(0)
Chamguava schippii	CHA2SC	0.03(237)	0.02(91)	0.02(48)	0(19)	0(19)	0.06(17)	0(6)	0(5)	0(1)	0(2)	0(3)	0(1)	NaN(0)	NaN(0)	NaN(0)	NaN(0)	NaN(0)	NaN(0)	NaN(0)	NaN(0)	NaN(0)	NaN(0)	NaN(0)	NaN(0)
Chimarrhis parviflora	CHIMPA	NaN(0)	NaN(0)	NaN(0)	NaN(0)	NaN(0)	NaN(0)	NaN(0)	0(1)	NaN(0)	NaN(0)	NaN(0)	NaN(0)	NaN(0)	NaN(0)	NaN(0)	0(1)	NaN(0)	NaN(0)	0(1)	NaN(0)	NaN(0)	NaN(0)	NaN(0)	NaN(0)
Chrysochlamy eclipes	CHR1EC	0.08(118)	0.04(73)	0.07(60)	0(51)	0.03(36)	0.05(22)	0.19(16)	0(9)	0(3)	1(2)	0(1)	NaN(0)	NaN(0)	NaN(0)	NaN(0)	NaN(0)	NaN(0)	NaN(0)	NaN(0)	NaN(0)	NaN(0)	NaN(0)	NaN(0)	NaN(0)
Chrysophyllu argenteum	CHR2AR	0.05(266)	0.03(140)	0.07(70)	0.05(41)	0(25)	0.07(14)	0.06(16)	0.07(14)	0.1(10)	0(5)	0(4)	0.25(4)	0(2)	0(6)	0.33(3)	0(1)	0(3)	0(5)	0.33(3)	0.18(11)	0.11(19)	0.38(8)	NaN(0)	0(1)
Chrysophyllu cainito	CHR2CA	0.13(87)	0.05(20)	0.12(8)	0(4)	0(4)	NaN(0)	0(1)	0(1)	NaN(0)	0(1)	NaN(0)	NaN(0)	NaN(0)	NaN(0)	0(1)	0(1)	NaN(0)	0(1)	NaN(0)	0(2)	0.5(2)	0(3)	0(2)	0(9)
Clidemia dentata	CLIDDE	0.94(16)	1(1)	NaN(0)	NaN(0)	NaN(0)	NaN(0)	NaN(0)	NaN(0)	NaN(0)	NaN(0)	NaN(0)	NaN(0)	NaN(0)	NaN(0)	NaN(0)	NaN(0)	NaN(0)	NaN(0)	NaN(0)	NaN(0)	NaN(0)	NaN(0)	NaN(0)	NaN(0)
Clidemia octona	CLIDOC	0.82(11)	1(1)	NaN(0)	NaN(0)	NaN(0)	NaN(0)	NaN(0)	NaN(0)	NaN(0)	NaN(0)	NaN(0)	NaN(0)	NaN(0)	NaN(0)	NaN(0)	NaN(0)	NaN(0)	NaN(0)	NaN(0)	NaN(0)	NaN(0)	NaN(0)	NaN(0)	NaN(0)
Clidemia septuplinerv	CLIDSE	1(3)	NaN(0)	NaN(0)	NaN(0)	NaN(0)	NaN(0)	NaN(0)	NaN(0)	NaN(0)	NaN(0)	NaN(0)	NaN(0)	NaN(0)	NaN(0)	NaN(0)	NaN(0)	NaN(0)	NaN(0)	NaN(0)	NaN(0)	NaN(0)	NaN(0)	NaN(0)	NaN(0)
Coccoloba coronata	COCCCO	0.11(53)	0.09(11)	0(6)	0(7)	0(5)	0(1)	0(2)	0.33(3)	0(3)	0(2)	0(1)	0(3)	NaN(0)	0(3)	0(2)	0(2)	NaN(0)	0(2)	0(2)	0.5(2)	0(2)	NaN(0)	NaN(0)	NaN(0)
Coccoloba manzinellens	COCCMA	0.04(106)	0.07(98)	0.03(64)	0(39)	0(19)	0(13)	0(11)	0(6)	0(3)	0(4)	0(3)	0(1)	NaN(0)	0(1)	0(1)	0(2)	NaN(0)	NaN(0)	NaN(0)	NaN(0)	NaN(0)	NaN(0)	NaN(0)	NaN(0)
Colubrina glandulosa	COLUGL	NaN(0)	NaN(0)	NaN(0)	NaN(0)	NaN(0)	NaN(0)	NaN(0)	NaN(0)	NaN(0)	NaN(0)	NaN(0)	NaN(0)	NaN(0)	NaN(0)	NaN(0)	NaN(0)	NaN(0)	NaN(0)	NaN(0)	NaN(0)	NaN(0)	NaN(0)	0(1)	NaN(0)
Conostegia bracteata	CONOBR	0(2)	0.5(2)	0(1)	NaN(0)	NaN(0)	NaN(0)	NaN(0)	NaN(0)	NaN(0)	NaN(0)	NaN(0)	NaN(0)	NaN(0)	NaN(0)	NaN(0)	NaN(0)	NaN(0)	NaN(0)	NaN(0)	NaN(0)	NaN(0)	NaN(0)	NaN(0)	NaN(0)
Conostegia cinnamomea	CONOCI	0.38(84)	0.54(13)	NaN(0)	1(1)	NaN(0)	NaN(0)	NaN(0)	NaN(0)	NaN(0)	NaN(0)	NaN(0)	NaN(0)	NaN(0)	NaN(0)	NaN(0)	NaN(0)	NaN(0)	NaN(0)	NaN(0)	NaN(0)	NaN(0)	NaN(0)	NaN(0)	NaN(0)
Cordia alliodora	CORDAL	0.35(48)	0.31(16)	0.12(8)	0.25(4)	0(3)	0.25(4)	0(4)	0(1)	0(2)	0(3)	0(2)	NaN(0)	0(3)	0(2)	0(1)	0.5(2)	NaN(0)	NaN(0)	NaN(0)	0.29(7)	0.22(18)	0.07(14)	0.33(3)	0(2)
Cordia bicolor	CORDBI	0.41(90)	0.35(66)	0.33(42)	0.31(36)	0.24(29)	0.16(31)	0(19)	0(12)	0.09(11)	0(9)	0.06(16)	0.12(8)	0.14(14)	0.13(15)	0(14)	0(12)	0.08(12)	0.14(7)	0(17)	0.06(65)	0.05(104)	0.08(26)	0(2)	NaN(0)
Cordia lasiocalyx	CORDLA	0.16(280)	0.12(155)	0.14(111)	0.09(79)	0.12(75)	0.1(72)	0.15(54)	0.24(49)	0.18(55)	0.08(48)	0.19(48)	0.22(50)	0.33(24)	0.2(20)	0.06(18)	0.33(9)	0.56(9)	0(6)	0.38(8)	0.5(2)	0(1)	NaN(0)	NaN(0)	NaN(0)
Coussarea curvigemmia	COU2CU	0.11(814)	0.09(401)	0.09(259)	0.1(165)	0.06(131)	0.15(80)	0.1(71)	0.09(47)	0.1(30)	0.05(22)	0.2(10)	0.1(10)	0.2(10)	0.2(5)	0(2)	0(2)	NaN(0)	NaN(0)	NaN(0)	NaN(0)	NaN(0)	NaN(0)	NaN(0)	NaN(0)
Coutarea hexandra	COUTHE	0(1)	NaN(0)	NaN(0)	NaN(0)	NaN(0)	0(1)	NaN(0)	NaN(0)	NaN(0)	NaN(0)	NaN(0)	NaN(0)	NaN(0)	0(1)	NaN(0)	NaN(0)	NaN(0)	NaN(0)	NaN(0)	NaN(0)	NaN(0)	NaN(0)	NaN(0)	NaN(0)
Croton billbergianu	CROTBI	0.67(209)	0.45(84)	0.48(44)	0.13(23)	0.42(19)	0.41(17)	0.55(11)	0.5(6)	0.43(7)	0.43(7)	0.67(3)	0.6(5)	0.6(5)	0.33(6)	0.25(4)	0.5(4)	0.5(2)	1(3)	1(2)	0.71(7)	NaN(0)	NaN(0)	NaN(0)	NaN(0)
Cupania cinerea	CUPACI	0(4)	0(3)	NaN(0)	NaN(0)	1(1)	NaN(0)	0(1)	NaN(0)	0(1)	NaN(0)	NaN(0)	NaN(0)	NaN(0)	NaN(0)	NaN(0)	NaN(0)	NaN(0)	NaN(0)	NaN(0)	NaN(0)	NaN(0)	NaN(0)	NaN(0)	NaN(0)
Cupania latifolia	CUPALA	0(11)	0(11)	0(2)	0(2)	0(5)	0(2)	NaN(0)	0(1)	NaN(0)	0(1)	1(1)	NaN(0)	0(1)	NaN(0)	NaN(0)	NaN(0)	NaN(0)	NaN(0)	NaN(0)	0.33(3)	0.5(4)	0(2)	0(1)	NaN(0)
Cupania rufescens	CUPARU	0.05(42)	0.04(25)	0(6)	0.2(5)	0(5)	0(3)	0(1)	0(2)	0(1)	NaN(0)	NaN(0)	NaN(0)	NaN(0)	NaN(0)	NaN(0)	NaN(0)	NaN(0)	NaN(0)	NaN(0)	0(2)	NaN(0)	NaN(0)	NaN(0)	NaN(0)
Cupania seemannii	CUPASY	0(567)	0.02(259)	0(111)	0.02(58)	0(55)	0(37)	0(21)	0.03(32)	0.05(21)	0.07(14)	0(10)	0.08(13)	0(2)	0(6)	0(2)	0(1)	NaN(0)	0(1)	NaN(0)	0(1)	NaN(0)	NaN(0)	NaN(0)	NaN(0)
Solanum circinatum	CYPHHA	1(2)	NaN(0)	0.5(2)	NaN(0)	0(1)	NaN(0)	NaN(0)	NaN(0)	NaN(0)	NaN(0)	NaN(0)	NaN(0)	NaN(0)	NaN(0)	NaN(0)	NaN(0)	NaN(0)	NaN(0)	NaN(0)	NaN(0)	NaN(0)	NaN(0)	NaN(0)	NaN(0)
Dendropanax arboreus	DENDAR	0(3)	0.33(3)	0(1)	1(1)	0(2)	0.5(2)	0(2)	0(4)	0(2)	0(4)	0(1)	0(3)	NaN(0)	0(2)	0(4)	0(2)	0(2)	0(2)	0.5(2)	0.18(11)	0.14(21)	0.12(8)	0.5(4)	0(2)
Desmopsis panamensis	DES2PA	0.07(5457)	0.08(2715)	0.12(1432)	0.16(845)	0.18(461)	0.17(232)	0.3(116)	0.25(36)	0.15(20)	0(8)	0.5(2)	NaN(0)	0(1)	NaN(0)	NaN(0)	NaN(0)	NaN(0)	NaN(0)	NaN(0)	NaN(0)	NaN(0)	NaN(0)	NaN(0)	NaN(0)
Diospyros artanthifoli	DIO2AR	0.06(34)	0(13)	0(11)	0(3)	0(4)	0(3)	0(6)	0(3)	0(1)	0(2)	0(2)	0(1)	0.5(2)	0(3)	0(1)	0(3)	NaN(0)	NaN(0)	0(1)	0(1)	0(1)	NaN(0)	NaN(0)	NaN(0)
Dipteryx oleifera	DIPTPA	0.18(11)	0(2)	0(1)	1(1)	NaN(0)	0(1)	0(2)	NaN(0)	NaN(0)	NaN(0)	NaN(0)	NaN(0)	0(1)	NaN(0)	NaN(0)	NaN(0)	0(1)	NaN(0)	NaN(0)	NaN(0)	0(2)	0(2)	0(3)	0.04(24)
Drypetes standleyi	DRYPST	0.1(662)	0.06(354)	0.08(275)	0.1(153)	0.05(146)	0.04(98)	0.05(64)	0.06(63)	0.08(53)	0(31)	0.08(39)	0.09(22)	0(21)	0(16)	0.17(23)	0(24)	0.07(14)	0.13(15)	0.13(15)	0.03(39)	0.07(29)	0.06(18)	0(2)	0(2)
Elaeis oleifera	ELAEOL	NaN(0)	NaN(0)	NaN(0)	NaN(0)	NaN(0)	NaN(0)	NaN(0)	NaN(0)	NaN(0)	NaN(0)	NaN(0)	NaN(0)	NaN(0)	NaN(0)	NaN(0)	NaN(0)	NaN(0)	NaN(0)	NaN(0)	NaN(0)	0(4)	0.06(16)	0(1)	NaN(0)
Enterolobium schomburgkii	ENTESC	0(1)	0(1)	NaN(0)	0(2)	0(2)	NaN(0)	0.33(3)	NaN(0)	NaN(0)	0(1)	NaN(0)	NaN(0)	NaN(0)	NaN(0)	NaN(0)	NaN(0)	NaN(0)	NaN(0)	NaN(0)	0(1)	0.5(2)	NaN(0)	NaN(0)	NaN(0)
Erythrina costaricensi	ERY1CO	0(7)	0.43(7)	0.2(5)	0.15(13)	0.36(11)	0.33(3)	0.33(9)	0.11(9)	0(7)	0.4(5)	0.75(4)	1(1)	0.2(5)	0(1)	0(1)	0(1)	NaN(0)	NaN(0)	NaN(0)	NaN(0)	NaN(0)	NaN(0)	NaN(0)	NaN(0)
Erythroxylum macrophyllum	ERY2MA	0.12(146)	0.06(33)	0.3(20)	0(11)	0.38(8)	0(6)	NaN(0)	0.5(2)	0(2)	0.5(2)	0(1)	0(2)	0(2)	0.33(3)	NaN(0)	NaN(0)	1(1)	NaN(0)	1(1)	1(1)	NaN(0)	NaN(0)	NaN(0)	NaN(0)
Erythroxylum panamense	ERY2PA	0.05(60)	0.13(31)	0(13)	0(5)	0(1)	NaN(0)	NaN(0)	NaN(0)	NaN(0)	NaN(0)	NaN(0)	NaN(0)	NaN(0)	NaN(0)	NaN(0)	NaN(0)	NaN(0)	NaN(0)	NaN(0)	NaN(0)	NaN(0)	NaN(0)	NaN(0)	NaN(0)
Eugenia coloradoensi	EUGECO	0.07(205)	0.08(124)	0.11(62)	0.11(45)	0.07(29)	0.15(27)	0.27(15)	0(15)	0(9)	0.2(5)	0(10)	0.08(12)	0.25(8)	0.67(3)	0(6)	0.33(3)	0(4)	0.14(7)	0(4)	0.08(13)	0.29(7)	NaN(0)	NaN(0)	NaN(0)
Eugenia galalonensis	EUGEGA	0.07(1154)	0.07(339)	0.06(125)	0.22(51)	0.19(36)	0.2(15)	0.1(10)	0(4)	0(1)	0.5(4)	0(2)	0.4(5)	0(2)	NaN(0)	NaN(0)	NaN(0)	NaN(0)	NaN(0)	NaN(0)	0(2)	0.5(2)	NaN(0)	NaN(0)	NaN(0)
Eugenia nesiotica	EUGENE	0.05(239)	0.07(86)	0(51)	0.07(14)	0.06(18)	0(10)	0.1(10)	0(2)	0(3)	NaN(0)	0(3)	0.29(7)	0(4)	0(3)	0.25(4)	0(4)	0.5(2)	0(1)	0(1)	0(8)	0.1(10)	0(4)	NaN(0)	NaN(0)
Eugenia oerstediana	EUGEOE	0.16(734)	0.16(297)	0.15(209)	0.13(117)	0.19(93)	0.07(82)	0.15(47)	0.13(30)	0.18(28)	0.29(28)	0.17(23)	0.29(21)	0.25(12)	0.09(11)	0.09(22)	0.56(9)	0.25(4)	0.43(7)	0.14(7)	0.27(22)	0.14(14)	0.5(2)	NaN(0)	NaN(0)
Faramea occidentalis	FARAOC	0.07(6243)	0.06(4696)	0.06(3569)	0.06(2775)	0.08(2151)	0.09(1656)	0.09(1290)	0.1(1045)	0.11(782)	0.11(538)	0.14(438)	0.14(308)	0.12(203)	0.16(129)	0.18(79)	0.16(56)	0.26(34)	0.2(15)	0.11(9)	0.35(17)	NaN(0)	NaN(0)	NaN(0)	NaN(0)
Ficus bullenei	FICUBU	1(3)	NaN(0)	NaN(0)	NaN(0)	1(1)	1(1)	NaN(0)	NaN(0)	NaN(0)	NaN(0)	NaN(0)	NaN(0)	NaN(0)	NaN(0)	NaN(0)	NaN(0)	NaN(0)	NaN(0)	NaN(0)	NaN(0)	NaN(0)	NaN(0)	NaN(0)	NaN(0)
Ficus costaricana	FICUC2	NaN(0)	NaN(0)	NaN(0)	0.5(2)	NaN(0)	NaN(0)	NaN(0)	NaN(0)	NaN(0)	NaN(0)	NaN(0)	NaN(0)	NaN(0)	NaN(0)	NaN(0)	NaN(0)	NaN(0)	NaN(0)	NaN(0)	NaN(0)	NaN(0)	NaN(0)	NaN(0)	0(5)
Ficus citrifolia	FICUCI	NaN(0)	NaN(0)	NaN(0)	NaN(0)	0(1)	NaN(0)	NaN(0)	NaN(0)	NaN(0)	NaN(0)	NaN(0)	NaN(0)	NaN(0)	NaN(0)	NaN(0)	NaN(0)	NaN(0)	NaN(0)	NaN(0)	NaN(0)	NaN(0)	NaN(0)	NaN(0)	NaN(0)
Ficus insipida	FICUIN	0.5(4)	0.5(2)	0.4(5)	0(2)	0(1)	NaN(0)	NaN(0)	0(1)	NaN(0)	NaN(0)	NaN(0)	NaN(0)	NaN(0)	NaN(0)	NaN(0)	NaN(0)	NaN(0)	NaN(0)	NaN(0)	NaN(0)	0(1)	NaN(0)	NaN(0)	NaN(0)
Ficus maxima	FICUMA	0(1)	NaN(0)	NaN(0)	0(1)	NaN(0)	NaN(0)	NaN(0)	NaN(0)	0(1)	NaN(0)	NaN(0)	NaN(0)	NaN(0)	0(1)	NaN(0)	NaN(0)	NaN(0)	NaN(0)	NaN(0)	NaN(0)	0(1)	0(1)	0(1)	NaN(0)
Ficus obtusifolia	FICUOB	NaN(0)	NaN(0)	NaN(0)	NaN(0)	NaN(0)	NaN(0)	NaN(0)	NaN(0)	NaN(0)	NaN(0)	NaN(0)	NaN(0)	NaN(0)	NaN(0)	NaN(0)	NaN(0)	NaN(0)	NaN(0)	NaN(0)	NaN(0)	NaN(0)	NaN(0)	NaN(0)	0.14(7)
Ficus popenoei	FICUPO	NaN(0)	NaN(0)	NaN(0)	NaN(0)	NaN(0)	NaN(0)	NaN(0)	NaN(0)	1(1)	NaN(0)	NaN(0)	NaN(0)	NaN(0)	NaN(0)	NaN(0)	NaN(0)	NaN(0)	NaN(0)	NaN(0)	NaN(0)	NaN(0)	NaN(0)	NaN(0)	0(2)
Ficus tonduzii	FICUTO	1(1)	0(1)	NaN(0)	0(1)	0(2)	NaN(0)	0(1)	0(4)	NaN(0)	0(3)	0(3)	1(1)	NaN(0)	0(1)	0(1)	NaN(0)	1(1)	NaN(0)	NaN(0)	0(2)	0(1)	0(1)	NaN(0)	NaN(0)
Ficus trigonata	FICUTR	NaN(0)	NaN(0)	NaN(0)	NaN(0)	NaN(0)	0(1)	NaN(0)	NaN(0)	NaN(0)	NaN(0)	NaN(0)	NaN(0)	NaN(0)	NaN(0)	NaN(0)	NaN(0)	NaN(0)	NaN(0)	NaN(0)	NaN(0)	NaN(0)	NaN(0)	NaN(0)	0(4)
Ficus yoponensis	FICUYO	1(1)	NaN(0)	0(1)	NaN(0)	NaN(0)	NaN(0)	NaN(0)	1(1)	NaN(0)	NaN(0)	NaN(0)	NaN(0)	NaN(0)	NaN(0)	NaN(0)	NaN(0)	NaN(0)	NaN(0)	NaN(0)	NaN(0)	NaN(0)	NaN(0)	NaN(0)	0(5)
Garcinia intermedia	GAR2IN	0.04(2101)	0.07(1021)	0.06(516)	0.06(318)	0.04(197)	0.07(135)	0.1(81)	0.02(60)	0.11(45)	0.23(31)	0.2(20)	0.17(18)	0(8)	0(8)	0(8)	0.17(6)	0.33(3)	0(8)	0.33(3)	0.11(9)	0.5(2)	NaN(0)	NaN(0)	NaN(0)
Garcinia madruno	GAR2MA	0.05(169)	0.04(98)	0.07(54)	0.06(32)	0.07(14)	0.14(7)	0(4)	0.2(5)	0(4)	0(1)	0(1)	NaN(0)	NaN(0)	0(1)	0(2)	0(2)	NaN(0)	NaN(0)	NaN(0)	0(1)	NaN(0)	NaN(0)	NaN(0)	NaN(0)
Genipa americana	GENIAM	0.08(12)	0(4)	0.22(9)	0(8)	0.25(4)	0(4)	0(3)	0(2)	NaN(0)	0(2)	NaN(0)	1(1)	0(2)	0(1)	0(1)	NaN(0)	NaN(0)	0(2)	NaN(0)	0(3)	0(5)	0(1)	0(2)	NaN(0)
Guapira standleyana	GUAPST	0.17(12)	0.33(6)	0.14(7)	0(11)	0(4)	0(4)	0(6)	0.17(6)	0(8)	0.33(9)	0(4)	0(5)	0.2(5)	0(2)	0(2)	0(3)	0(5)	NaN(0)	0(2)	0.14(7)	0(10)	0.11(18)	0(12)	0.07(15)
Guarea grandifolia	GUARGR	0.12(16)	0(5)	0(6)	0(5)	0(7)	0(3)	0(3)	0(2)	0.5(2)	NaN(0)	NaN(0)	NaN(0)	NaN(0)	NaN(0)	NaN(0)	NaN(0)	NaN(0)	NaN(0)	NaN(0)	0(2)	0(3)	NaN(0)	0(2)	0(2)
Guarea guidonia	GUARGU	0.11(565)	0.08(311)	0.1(173)	0.05(108)	0.11(87)	0.1(50)	0.02(46)	0.12(41)	0.03(34)	0.04(26)	0.04(24)	0.06(31)	0(21)	0.06(16)	0(12)	0(19)	0.31(13)	0(12)	0.29(14)	0.06(65)	0.1(83)	0.06(16)	0.2(5)	1(1)
Guarea bullata	GUARSP	0.21(311)	0.17(184)	0.2(81)	0.17(65)	0.24(51)	0.09(35)	0.05(22)	0.2(15)	0.08(13)	0(5)	0.11(9)	0(3)	0(6)	0.67(3)	0(4)	0(3)	0(2)	0(3)	0(3)	0.8(5)	1(1)	NaN(0)	NaN(0)	NaN(0)
Guatteria dumetorum	GUATDU	0.15(208)	0.18(105)	0.17(90)	0.21(82)	0.15(82)	0.14(51)	0.26(34)	0.2(30)	0.2(20)	0.12(16)	0.12(8)	0.29(17)	0.06(17)	0.12(8)	0.15(13)	0(3)	0.2(5)	0.33(9)	0.33(6)	0.19(16)	0.19(26)	0.23(22)	0.2(15)	0.25(12)
Guazuma ulmifolia	GUAZUL	0.57(7)	0(2)	0.17(6)	0.25(4)	0(4)	0(1)	NaN(0)	0(1)	0(1)	NaN(0)	0(1)	NaN(0)	0(1)	NaN(0)	NaN(0)	0(1)	NaN(0)	NaN(0)	NaN(0)	0(4)	0.12(8)	0(10)	0(7)	0(6)
Guettarda foliacea	GUETFO	0.21(29)	0.06(35)	0.1(31)	0.12(34)	0(21)	0.13(15)	0(14)	0(16)	0(11)	0.1(10)	0(9)	0.1(10)	0.17(6)	0(6)	0.25(4)	0(4)	0.33(3)	1(1)	1(1)	0.17(6)	0.5(2)	0(1)	NaN(0)	NaN(0)
Gustavia superba	GUSTSU	0.19(32)	0.2(10)	NaN(0)	0.42(12)	0.25(12)	0.25(4)	0.18(11)	0.28(18)	0.11(19)	0(28)	0.08(26)	0.06(36)	0.03(31)	0.03(39)	0(40)	0.03(34)	0(47)	0(45)	0(27)	0.04(150)	0.02(92)	0.14(21)	NaN(0)	NaN(0)
Hamelia axillaris	HAMEAX	0.34(62)	0.28(29)	0.17(6)	NaN(0)	0(1)	NaN(0)	NaN(0)	NaN(0)	NaN(0)	NaN(0)	NaN(0)	NaN(0)	NaN(0)	NaN(0)	NaN(0)	NaN(0)	NaN(0)	NaN(0)	NaN(0)	NaN(0)	NaN(0)	NaN(0)	NaN(0)	NaN(0)
Hamelia patens	HAMEPA	NaN(0)	NaN(0)	1(1)	NaN(0)	NaN(0)	NaN(0)	NaN(0)	NaN(0)	NaN(0)	NaN(0)	NaN(0)	NaN(0)	NaN(0)	NaN(0)	NaN(0)	NaN(0)	NaN(0)	NaN(0)	NaN(0)	NaN(0)	NaN(0)	NaN(0)	NaN(0)	NaN(0)
Hampea appendiculat	HAMPAP	0.51(73)	0.67(24)	0.25(12)	0.45(11)	0.14(7)	0.5(2)	0(2)	0(1)	NaN(0)	0.5(2)	NaN(0)	0(2)	NaN(0)	0(1)	NaN(0)	NaN(0)	NaN(0)	NaN(0)	NaN(0)	0.25(4)	NaN(0)	1(1)	NaN(0)	NaN(0)
Hasseltia floribunda	HASSFL	0.4(48)	0.39(41)	0.19(31)	0.13(46)	0.18(40)	0.14(28)	0.19(21)	0.1(29)	0.1(21)	0.24(21)	0.17(12)	0.17(23)	0.24(17)	0.26(19)	0.23(13)	0.11(19)	0.11(9)	0.67(3)	0.4(5)	0.21(33)	0.4(5)	NaN(0)	NaN(0)	NaN(0)
Heisteria acuminata	HEISAC	0.08(12)	0.06(16)	0(14)	0(9)	0.14(14)	0(4)	0.09(11)	0.2(5)	0(8)	0(1)	0(4)	0(1)	NaN(0)	NaN(0)	NaN(0)	NaN(0)	1(1)	NaN(0)	NaN(0)	NaN(0)	NaN(0)	NaN(0)	NaN(0)	NaN(0)
Heisteria concinna	HEISCO	0.1(83)	0.06(118)	0.05(124)	0.02(98)	0.05(64)	0.02(43)	0.02(51)	0.03(31)	0.08(25)	0(21)	0(21)	0(17)	0(25)	0.04(24)	0.08(12)	0.09(23)	0(19)	0(19)	0(13)	0.12(42)	0.12(49)	0(4)	NaN(0)	NaN(0)
Herrania purpurea	HERRPU	0.03(174)	0.04(117)	0.05(120)	0.08(66)	0.12(33)	0.12(8)	0(3)	NaN(0)	NaN(0)	NaN(0)	NaN(0)	NaN(0)	NaN(0)	NaN(0)	NaN(0)	NaN(0)	NaN(0)	NaN(0)	NaN(0)	NaN(0)	NaN(0)	NaN(0)	NaN(0)	NaN(0)
Hirtella americana	HIRTAM	0.12(8)	0(4)	1(2)	0(2)	0.5(2)	0(1)	0(1)	NaN(0)	0(3)	NaN(0)	NaN(0)	0(2)	NaN(0)	NaN(0)	NaN(0)	NaN(0)	NaN(0)	NaN(0)	NaN(0)	NaN(0)	NaN(0)	NaN(0)	NaN(0)	NaN(0)
Hirtella triandra	HIRTTR	0.1(1307)	0.07(819)	0.06(499)	0.06(354)	0.07(266)	0.06(199)	0.08(142)	0.02(121)	0.05(97)	0.1(105)	0.05(82)	0.09(66)	0.04(53)	0.03(71)	0.1(60)	0.06(36)	0.08(36)	0.06(32)	0.06(35)	0.1(103)	0.07(75)	0(7)	NaN(0)	NaN(0)
Hura crepitans	HURACR	1(2)	0(1)	0.5(2)	NaN(0)	1(1)	NaN(0)	0(1)	1(1)	NaN(0)	0(2)	0(1)	0(2)	0(1)	0(3)	NaN(0)	1(2)	0(1)	0(1)	0(2)	0.33(3)	0(6)	0.17(6)	0(9)	0.02(56)
Hybanthus prunifolius	HYBAPR	0.11(15322)	0.12(9025)	0.15(3834)	0.21(1252)	0.27(331)	0.31(65)	0.5(8)	0(5)	NaN(0)	NaN(0)	NaN(0)	NaN(0)	NaN(0)	NaN(0)	NaN(0)	NaN(0)	NaN(0)	NaN(0)	NaN(0)	NaN(0)	NaN(0)	NaN(0)	NaN(0)	NaN(0)
Hieronyma alchorneoide	HYERAL	0.29(17)	0.2(5)	0.57(7)	0.25(4)	0(3)	0(3)	0(2)	0.75(4)	NaN(0)	0(1)	0(2)	0(1)	0(1)	0(1)	NaN(0)	0(1)	NaN(0)	0(1)	0(1)	0(3)	0(1)	0(1)	0(4)	0.05(22)
Inga cocleensis	INGACO	0.14(21)	0.25(8)	0.57(7)	0(2)	0(3)	0(4)	NaN(0)	1(1)	NaN(0)	NaN(0)	0(1)	NaN(0)	NaN(0)	NaN(0)	NaN(0)	NaN(0)	NaN(0)	NaN(0)	NaN(0)	0(1)	NaN(0)	NaN(0)	NaN(0)	NaN(0)
Inga laurina	INGAFA	0.17(12)	0(9)	0(5)	0(9)	0(5)	0(3)	0.33(3)	0(3)	0.25(4)	0(2)	1(1)	0(1)	NaN(0)	NaN(0)	NaN(0)	NaN(0)	NaN(0)	NaN(0)	NaN(0)	0(1)	0(1)	0(1)	1(1)	NaN(0)
Inga goldmanii	INGAGO	0.08(83)	0.07(54)	0.18(38)	0.05(39)	0.16(25)	0.08(13)	0.08(12)	0.12(8)	0.22(9)	0.11(9)	0(2)	0(3)	0.67(3)	NaN(0)	NaN(0)	1(1)	1(1)	0(1)	NaN(0)	0.5(4)	0.2(5)	0(2)	NaN(0)	NaN(0)
Inga mucuna	INGAM1	0(1)	NaN(0)	NaN(0)	NaN(0)	NaN(0)	NaN(0)	NaN(0)	NaN(0)	NaN(0)	NaN(0)	NaN(0)	NaN(0)	NaN(0)	NaN(0)	NaN(0)	NaN(0)	NaN(0)	NaN(0)	NaN(0)	NaN(0)	NaN(0)	NaN(0)	NaN(0)	NaN(0)
Inga marginata	INGAMA	0.26(189)	0.2(41)	0.11(18)	0.29(14)	0.4(10)	0(13)	0(6)	0.5(4)	0.33(3)	0.2(5)	0(3)	0.33(3)	0(4)	0(5)	0(4)	0(3)	0(3)	0.4(5)	0(4)	0(12)	0.26(34)	0.33(15)	NaN(0)	0(2)
Inga oerstediana	INGAMI	NaN(0)	NaN(0)	NaN(0)	NaN(0)	NaN(0)	NaN(0)	NaN(0)	NaN(0)	NaN(0)	NaN(0)	NaN(0)	NaN(0)	NaN(0)	NaN(0)	NaN(0)	NaN(0)	NaN(0)	NaN(0)	NaN(0)	1(1)	0(1)	NaN(0)	NaN(0)	NaN(0)
Inga pezizifera	INGAPE	0.08(38)	0(26)	0.12(8)	0.38(8)	0(6)	0.25(4)	0(4)	0.33(6)	0.17(6)	0.29(7)	0(1)	0.5(2)	0(3)	NaN(0)	1(1)	1(1)	0.5(2)	NaN(0)	1(1)	NaN(0)	0.33(3)	NaN(0)	NaN(0)	NaN(0)
Inga punctata	INGAPU	0.22(9)	0.11(9)	0(2)	NaN(0)	0(1)	0(2)	1(1)	NaN(0)	NaN(0)	NaN(0)	0(1)	NaN(0)	NaN(0)	NaN(0)	NaN(0)	NaN(0)	NaN(0)	NaN(0)	NaN(0)	0.5(2)	0.33(3)	NaN(0)	0(1)	NaN(0)
Inga nobilis	INGAQU	0.1(121)	0.17(93)	0.02(55)	0.08(77)	0.11(56)	0.1(39)	0.06(50)	0.11(38)	0.15(20)	0.1(10)	0.07(15)	0.12(16)	0.27(11)	0.2(5)	0.25(4)	0(1)	0(2)	1(1)	1(1)	0(1)	NaN(0)	NaN(0)	NaN(0)	NaN(0)
Inga ruiziana	INGARU	0(2)	NaN(0)	0(2)	NaN(0)	NaN(0)	NaN(0)	NaN(0)	NaN(0)	0(1)	NaN(0)	NaN(0)	0(1)	NaN(0)	NaN(0)	NaN(0)	NaN(0)	0(1)	0(1)	NaN(0)	NaN(0)	NaN(0)	NaN(0)	NaN(0)	NaN(0)
Inga acuminata	INGAS1	0.04(160)	0.11(65)	0.02(47)	0.04(28)	0.04(27)	0.06(18)	0(12)	0.14(7)	0(9)	0(11)	0(8)	0.4(5)	0.14(7)	0.2(5)	0(4)	0(3)	NaN(0)	0.33(3)	0.17(6)	0(2)	0(1)	NaN(0)	NaN(0)	NaN(0)
Inga sapindoides	INGASA	0.03(30)	0.08(12)	0.08(13)	0.15(26)	0.2(20)	0.06(16)	0(5)	0(1)	0.23(13)	0(9)	0(9)	0.1(10)	0(5)	0(6)	0.33(3)	0(3)	1(1)	0(5)	0.4(5)	0.22(9)	0(4)	NaN(0)	NaN(0)	NaN(0)
Inga spectabilis	INGASP	0.2(5)	0(2)	NaN(0)	0(1)	NaN(0)	NaN(0)	NaN(0)	NaN(0)	1(1)	NaN(0)	0(1)	NaN(0)	NaN(0)	0(1)	0(1)	NaN(0)	NaN(0)	NaN(0)	NaN(0)	0.5(2)	0(3)	0(2)	1(1)	NaN(0)
Inga thibaudiana	INGATH	0.16(55)	0.19(26)	0(13)	0(8)	0(10)	0.17(6)	0.25(8)	0.2(5)	0(3)	0.75(4)	0.67(3)	0(6)	0.6(5)	NaN(0)	0(2)	0.5(6)	1(1)	0.5(4)	0(2)	0.33(9)	0.67(3)	NaN(0)	NaN(0)	NaN(0)
Inga umbellifera	INGAUM	0.12(232)	0.11(160)	0.11(85)	0.14(114)	0.08(76)	0.07(67)	0.09(23)	0.2(20)	0.11(9)	1(1)	0.33(3)	0(2)	NaN(0)	0(2)	NaN(0)	NaN(0)	NaN(0)	NaN(0)	NaN(0)	NaN(0)	NaN(0)	NaN(0)	NaN(0)	NaN(0)
Jacaranda copaia	JAC1CO	0.46(28)	0.5(12)	0(3)	0(3)	0(1)	0.25(4)	0.4(5)	0(1)	0(3)	0(3)	0(2)	0(1)	0.29(7)	0.25(4)	0(2)	0(1)	1(1)	0(1)	0(6)	0.08(13)	0.09(23)	0.03(34)	0.04(51)	0.13(71)
Lacistema aggregatum	LACIAG	0.12(666)	0.09(266)	0.15(148)	0.14(69)	0.15(39)	0.14(29)	0.17(12)	0.07(14)	0(6)	0.09(11)	0.2(5)	0.33(3)	NaN(0)	NaN(0)	0(2)	0.67(3)	0.5(2)	0(1)	NaN(0)	0.5(2)	NaN(0)	NaN(0)	NaN(0)	NaN(0)
Lacmellea panamensis	LACMPA	0(9)	0(3)	0(6)	0.2(5)	0(8)	0(6)	0(4)	0(3)	0(1)	0(4)	0(2)	0.5(4)	0.14(7)	0(4)	0(2)	0(6)	0(6)	NaN(0)	NaN(0)	0(7)	0(12)	0(1)	NaN(0)	NaN(0)
Laetia procera	LAETPR	NaN(0)	NaN(0)	0(1)	0.33(3)	NaN(0)	1(1)	NaN(0)	0.25(4)	0(1)	0(1)	0.5(2)	0(1)	1(1)	NaN(0)	0(1)	NaN(0)	0(1)	NaN(0)	0(1)	0(1)	0(2)	0(2)	1(1)	0(1)
Laetia thamnia	LAETTH	0.14(144)	0.17(72)	0.12(41)	0.08(39)	0.06(33)	0.08(12)	0.24(17)	0.12(17)	0.22(9)	0.22(9)	0(4)	0(4)	0(5)	0.5(2)	NaN(0)	NaN(0)	0(1)	NaN(0)	0(1)	NaN(0)	NaN(0)	NaN(0)	NaN(0)	NaN(0)
Lafoensia punicifolia	LAFOPU	NaN(0)	NaN(0)	NaN(0)	NaN(0)	NaN(0)	NaN(0)	NaN(0)	0(1)	NaN(0)	NaN(0)	NaN(0)	NaN(0)	0(1)	NaN(0)	NaN(0)	NaN(0)	NaN(0)	NaN(0)	0(1)	0(1)	NaN(0)	0(1)	NaN(0)	NaN(0)
Leandra dichotoma	LEANDI	1(1)	NaN(0)	NaN(0)	NaN(0)	NaN(0)	NaN(0)	NaN(0)	NaN(0)	NaN(0)	NaN(0)	NaN(0)	NaN(0)	NaN(0)	NaN(0)	NaN(0)	NaN(0)	NaN(0)	NaN(0)	NaN(0)	NaN(0)	NaN(0)	NaN(0)	NaN(0)	NaN(0)
Licania hypoleuca	LICAHY	0.07(55)	0(19)	0.1(21)	0(4)	0(2)	0(9)	1(1)	0(2)	0.25(4)	0(1)	NaN(0)	0(2)	0(1)	0.33(3)	NaN(0)	NaN(0)	NaN(0)	NaN(0)	NaN(0)	0(1)	0.33(3)	NaN(0)	NaN(0)	NaN(0)
Licania platypus	LICAPL	0.17(126)	0.15(59)	0.05(38)	0.18(11)	0.09(11)	0.25(4)	0.12(8)	0(2)	0(1)	NaN(0)	0(1)	0(2)	0(1)	NaN(0)	NaN(0)	NaN(0)	0(1)	NaN(0)	NaN(0)	NaN(0)	0(1)	NaN(0)	NaN(0)	0(1)
Lindackeria laurina	LINDLA	NaN(0)	NaN(0)	0(1)	NaN(0)	0(2)	0.25(4)	NaN(0)	0(2)	NaN(0)	0(4)	0.5(2)	0(2)	NaN(0)	0.25(4)	NaN(0)	0(3)	0(2)	NaN(0)	0.5(4)	0.19(21)	0.2(5)	0(3)	NaN(0)	NaN(0)
Lonchocarpus heptaphyllus	LONCLA	0.18(174)	0.12(121)	0.12(75)	0.08(59)	0.06(34)	0.09(34)	0.12(24)	0.1(21)	0.17(12)	0.17(12)	0.07(14)	0(6)	0.11(9)	0(5)	0.5(2)	0.14(7)	0(4)	NaN(0)	0(1)	0.14(14)	0.25(12)	0.27(11)	0.17(6)	0(1)
Lozania pittieri	LOZAPI	NaN(0)	NaN(0)	0(1)	NaN(0)	NaN(0)	NaN(0)	NaN(0)	NaN(0)	NaN(0)	NaN(0)	NaN(0)	NaN(0)	NaN(0)	NaN(0)	NaN(0)	NaN(0)	NaN(0)	NaN(0)	NaN(0)	NaN(0)	NaN(0)	NaN(0)	NaN(0)	NaN(0)
Luehea seemannii	LUEHSE	0.63(38)	0.5(14)	0(8)	0.4(5)	0.09(11)	0(9)	0(9)	0(5)	0.33(6)	0(5)	0(6)	0(2)	0(2)	0(1)	0(4)	0(3)	0(1)	NaN(0)	0(3)	0(9)	0(5)	0(8)	0(7)	0.03(29)
Maclura tinctoria	MACLTI	NaN(0)	NaN(0)	NaN(0)	NaN(0)	NaN(0)	NaN(0)	NaN(0)	NaN(0)	NaN(0)	NaN(0)	NaN(0)	NaN(0)	NaN(0)	NaN(0)	NaN(0)	NaN(0)	NaN(0)	NaN(0)	NaN(0)	NaN(0)	0(1)	NaN(0)	NaN(0)	NaN(0)
Macrocnemum roseum	MACRGL	0.19(16)	0.06(18)	0(8)	0.11(9)	0.12(8)	0.2(5)	0(6)	NaN(0)	NaN(0)	0(1)	0(2)	0(1)	NaN(0)	0(3)	0(2)	NaN(0)	0(1)	0(2)	0(1)	0(1)	0(6)	0(1)	0(1)	0(2)
Mosannona garwoodii	MALMSP	0.02(205)	0.01(91)	0(36)	0.03(36)	0(32)	0.04(23)	0(16)	0(6)	0(12)	0.33(3)	0.14(7)	0(2)	0(1)	0(2)	0(1)	NaN(0)	NaN(0)	NaN(0)	NaN(0)	NaN(0)	NaN(0)	NaN(0)	NaN(0)	NaN(0)
Malpighia romeroana	MALPRO	0.07(30)	0.33(6)	0(1)	NaN(0)	NaN(0)	NaN(0)	NaN(0)	NaN(0)	NaN(0)	NaN(0)	NaN(0)	NaN(0)	NaN(0)	NaN(0)	NaN(0)	NaN(0)	NaN(0)	NaN(0)	NaN(0)	NaN(0)	NaN(0)	NaN(0)	NaN(0)	NaN(0)
Maquira guianensis	MAQUCO	0.07(288)	0.04(268)	0.05(161)	0.07(136)	0.04(99)	0.07(96)	0.01(77)	0.06(63)	0.1(59)	0.06(47)	0.17(30)	0.08(25)	0.1(20)	0.08(12)	0.17(6)	0(3)	0.33(3)	0(1)	NaN(0)	1(1)	NaN(0)	NaN(0)	NaN(0)	NaN(0)
Marila laxiflora	MAR1LA	0(8)	0(3)	0(1)	NaN(0)	0.5(2)	NaN(0)	0(1)	NaN(0)	NaN(0)	NaN(0)	0(1)	1(1)	0(1)	0.5(2)	NaN(0)	1(1)	NaN(0)	NaN(0)	0(1)	NaN(0)	0(2)	NaN(0)	NaN(0)	NaN(0)
Margaritaria nobilis	MARGNO	NaN(0)	NaN(0)	NaN(0)	NaN(0)	NaN(0)	NaN(0)	NaN(0)	NaN(0)	NaN(0)	0(1)	0(1)	NaN(0)	NaN(0)	NaN(0)	NaN(0)	NaN(0)	NaN(0)	NaN(0)	NaN(0)	NaN(0)	NaN(0)	NaN(0)	NaN(0)	NaN(0)
Maytenus schippii	MAYTSC	0(15)	0.07(14)	0(6)	0(4)	0(4)	0(2)	0.33(3)	0(7)	0(4)	0(2)	0(2)	0(2)	NaN(0)	0(3)	0(2)	0(2)	NaN(0)	NaN(0)	0(1)	0(2)	0(3)	0(1)	NaN(0)	NaN(0)
Miconia affinis	MICOAF	0.13(152)	0.15(68)	0.2(59)	0.3(37)	0.2(25)	0.22(18)	0.15(13)	0.43(7)	0.6(5)	0.67(3)	NaN(0)	NaN(0)	1(1)	NaN(0)	NaN(0)	NaN(0)	NaN(0)	NaN(0)	NaN(0)	NaN(0)	NaN(0)	NaN(0)	NaN(0)	NaN(0)
Miconia argentea	MICOAR	0.58(269)	0.6(58)	0.43(42)	0.55(22)	0.62(13)	0.29(7)	0.33(15)	0.5(16)	0.43(7)	0.45(11)	0.57(7)	0.29(7)	0.33(3)	0.4(5)	0.25(4)	0.33(3)	0(4)	0.4(5)	0.25(4)	0.4(10)	0(4)	0.33(3)	NaN(0)	NaN(0)
Miconia dorsiloba	MICODO	0(2)	NaN(0)	NaN(0)	NaN(0)	NaN(0)	NaN(0)	NaN(0)	NaN(0)	NaN(0)	NaN(0)	NaN(0)	NaN(0)	NaN(0)	NaN(0)	NaN(0)	NaN(0)	NaN(0)	NaN(0)	NaN(0)	NaN(0)	NaN(0)	NaN(0)	NaN(0)	NaN(0)
Miconia elata	MICOEL	0(6)	0(2)	NaN(0)	0(1)	0(1)	1(1)	NaN(0)	NaN(0)	NaN(0)	NaN(0)	NaN(0)	NaN(0)	NaN(0)	NaN(0)	NaN(0)	NaN(0)	1(1)	NaN(0)	NaN(0)	NaN(0)	NaN(0)	NaN(0)	NaN(0)	NaN(0)
Miconia hondurensis	MICOHO	0(14)	0.2(10)	0.17(6)	0(7)	0(5)	0.5(2)	0(5)	0(1)	0.5(2)	0(1)	NaN(0)	0(1)	NaN(0)	NaN(0)	0.33(3)	NaN(0)	NaN(0)	NaN(0)	0(1)	NaN(0)	NaN(0)	NaN(0)	NaN(0)	NaN(0)
Miconia impetiolaris	MICOIM	0(7)	0(2)	0.5(2)	NaN(0)	0.5(2)	0(1)	NaN(0)	NaN(0)	NaN(0)	NaN(0)	NaN(0)	NaN(0)	NaN(0)	NaN(0)	NaN(0)	NaN(0)	NaN(0)	NaN(0)	NaN(0)	NaN(0)	NaN(0)	NaN(0)	NaN(0)	NaN(0)
Miconia nervosa	MICONE	0.39(223)	0.44(34)	0.33(3)	NaN(0)	NaN(0)	NaN(0)	NaN(0)	NaN(0)	NaN(0)	NaN(0)	NaN(0)	NaN(0)	NaN(0)	NaN(0)	NaN(0)	NaN(0)	NaN(0)	NaN(0)	NaN(0)	NaN(0)	NaN(0)	NaN(0)	NaN(0)	NaN(0)
Miconia prasina	MICOPR	0(1)	NaN(0)	NaN(0)	NaN(0)	NaN(0)	NaN(0)	NaN(0)	NaN(0)	NaN(0)	NaN(0)	1(1)	NaN(0)	NaN(0)	NaN(0)	NaN(0)	NaN(0)	NaN(0)	NaN(0)	NaN(0)	NaN(0)	NaN(0)	NaN(0)	NaN(0)	NaN(0)
Mouriri myrtilloides	MOURMY	0.12(4186)	0.12(1563)	0.16(547)	0.15(169)	0.13(55)	0(11)	0(3)	0.5(2)	NaN(0)	NaN(0)	NaN(0)	NaN(0)	NaN(0)	NaN(0)	NaN(0)	NaN(0)	NaN(0)	NaN(0)	NaN(0)	NaN(0)	NaN(0)	NaN(0)	NaN(0)	NaN(0)
Myrcia gatunensis	MYRCGA	0.1(21)	0.12(8)	0.12(8)	0(5)	NaN(0)	0(1)	0(1)	0(1)	NaN(0)	NaN(0)	NaN(0)	NaN(0)	NaN(0)	0(1)	NaN(0)	NaN(0)	NaN(0)	NaN(0)	NaN(0)	NaN(0)	NaN(0)	NaN(0)	NaN(0)	NaN(0)
Myrospermum frutescens	MYROFR	0(1)	NaN(0)	0(2)	NaN(0)	NaN(0)	0(2)	NaN(0)	NaN(0)	NaN(0)	NaN(0)	NaN(0)	NaN(0)	NaN(0)	NaN(0)	NaN(0)	NaN(0)	NaN(0)	NaN(0)	NaN(0)	NaN(0)	NaN(0)	0(3)	NaN(0)	0(1)
Nectandra cissiflora	NECTCI	0(59)	0.03(35)	0.08(12)	0.06(16)	0(9)	0(7)	0(5)	0(4)	0(1)	0(3)	0(4)	0(3)	0(1)	0(3)	0(1)	0(2)	0(1)	0(1)	0(2)	0(3)	0(7)	NaN(0)	NaN(0)	NaN(0)
Nectandra lineata	NECTGL	0.15(61)	0.14(21)	0.22(9)	0(6)	0(1)	0(1)	0(3)	0(1)	0(1)	NaN(0)	NaN(0)	0(1)	0(1)	0(1)	0(1)	0(1)	NaN(0)	NaN(0)	NaN(0)	NaN(0)	0(2)	0.33(3)	NaN(0)	NaN(0)
Nectandra purpurea	NECTPU	0(28)	0.12(8)	0(6)	0(7)	0(4)	0(7)	0(1)	0(3)	0(1)	NaN(0)	NaN(0)	0.5(2)	NaN(0)	NaN(0)	NaN(0)	0(2)	NaN(0)	NaN(0)	NaN(0)	0(1)	NaN(0)	NaN(0)	NaN(0)	NaN(0)
Nectandra fuzzy	NECTS1	NaN(0)	NaN(0)	NaN(0)	NaN(0)	NaN(0)	NaN(0)	NaN(0)	0(1)	NaN(0)	NaN(0)	1(1)	NaN(0)	NaN(0)	NaN(0)	NaN(0)	NaN(0)	NaN(0)	NaN(0)	NaN(0)	NaN(0)	NaN(0)	NaN(0)	NaN(0)	NaN(0)
Neea amplifolia	NEEAAM	0.17(65)	0.33(3)	1(1)	NaN(0)	NaN(0)	NaN(0)	NaN(0)	NaN(0)	NaN(0)	NaN(0)	NaN(0)	NaN(0)	NaN(0)	NaN(0)	NaN(0)	NaN(0)	NaN(0)	NaN(0)	NaN(0)	NaN(0)	NaN(0)	NaN(0)	NaN(0)	NaN(0)
Ochroma pyramidale	OCHRPY	0(1)	NaN(0)	NaN(0)	NaN(0)	NaN(0)	1(1)	NaN(0)	NaN(0)	NaN(0)	1(1)	NaN(0)	NaN(0)	NaN(0)	NaN(0)	NaN(0)	NaN(0)	0(1)	NaN(0)	NaN(0)	NaN(0)	0(3)	0(1)	NaN(0)	0.5(2)
Ocotea cernua	OCOTCE	0.01(116)	0.03(33)	0(20)	0(14)	0(2)	0(7)	0(9)	0(5)	0(5)	0(1)	0(2)	0(4)	0(3)	0(4)	NaN(0)	NaN(0)	0(2)	NaN(0)	0(1)	0(3)	0(5)	0(1)	NaN(0)	NaN(0)
Ocotea oblonga	OCOTOB	0.3(69)	0.22(18)	0(12)	0.18(11)	0(2)	0(1)	0(2)	0(2)	0.33(3)	0.33(3)	1(1)	0(2)	0(2)	0(1)	0(2)	NaN(0)	NaN(0)	NaN(0)	NaN(0)	0(7)	0.07(14)	0.22(9)	NaN(0)	0(1)
Ocotea puberula	OCOTPU	0.13(61)	0.17(18)	0(7)	0.29(7)	0(5)	0.33(3)	0(7)	NaN(0)	0(2)	0(1)	0.5(2)	0.5(2)	0(1)	NaN(0)	NaN(0)	NaN(0)	NaN(0)	1(1)	NaN(0)	0.33(3)	0(6)	0(2)	0(1)	0(2)
Ocotea whitei	OCOTWH	0.16(77)	0.41(27)	0.26(19)	0.21(19)	0(11)	0.07(15)	0.17(6)	0(13)	0(6)	0.17(12)	0.22(9)	0.2(10)	0.11(9)	0.5(4)	0.17(6)	0(8)	0(8)	0(3)	0(7)	0.14(22)	0.07(29)	0.06(18)	0(13)	0.12(24)
Oenocarpus mapora	OENOMA	NaN(0)	NaN(0)	NaN(0)	0.08(37)	0.07(97)	0.01(118)	0.03(165)	0.02(283)	0.02(365)	0.01(386)	0.01(257)	0(61)	0.07(15)	0(2)	NaN(0)	NaN(0)	0(1)	NaN(0)	NaN(0)	NaN(0)	NaN(0)	NaN(0)	NaN(0)	NaN(0)
Trophis caucana	OLMEAS	0.25(12)	0.38(8)	0.09(11)	0(11)	0.09(11)	0.08(12)	0.08(12)	0.22(18)	0.25(12)	0.11(9)	0.27(11)	0(11)	0(3)	0.33(6)	0(1)	NaN(0)	0(1)	NaN(0)	NaN(0)	NaN(0)	NaN(0)	NaN(0)	NaN(0)	NaN(0)
Ormosia amazonica	ORMOAM	NaN(0)	NaN(0)	NaN(0)	NaN(0)	NaN(0)	NaN(0)	NaN(0)	NaN(0)	NaN(0)	0(1)	NaN(0)	NaN(0)	NaN(0)	NaN(0)	NaN(0)	NaN(0)	NaN(0)	NaN(0)	NaN(0)	NaN(0)	NaN(0)	NaN(0)	NaN(0)	NaN(0)
Ormosia coccinea	ORMOCR	0(50)	0(19)	0(14)	0(3)	0(2)	0(3)	0(2)	0(5)	0(3)	0(1)	0(1)	0(1)	NaN(0)	NaN(0)	NaN(0)	NaN(0)	NaN(0)	NaN(0)	NaN(0)	NaN(0)	NaN(0)	NaN(0)	0(1)	0(1)
Ormosia macrocalyx	ORMOMA	0(51)	0.04(27)	0(20)	0(3)	0(3)	0(1)	NaN(0)	0(1)	0(1)	0(1)	NaN(0)	NaN(0)	NaN(0)	NaN(0)	NaN(0)	NaN(0)	NaN(0)	NaN(0)	NaN(0)	NaN(0)	NaN(0)	NaN(0)	NaN(0)	0(2)
Ouratea lucens	OURALU	0.04(750)	0.04(294)	0.06(105)	0.1(40)	0.15(20)	0.23(13)	0.25(4)	0(1)	NaN(0)	NaN(0)	NaN(0)	NaN(0)	NaN(0)	NaN(0)	NaN(0)	NaN(0)	NaN(0)	NaN(0)	NaN(0)	NaN(0)	NaN(0)	NaN(0)	NaN(0)	NaN(0)
Palicourea guianensis	PALIGU	0.69(539)	0.68(162)	0.71(86)	0.84(45)	0.92(13)	1(5)	1(1)	NaN(0)	NaN(0)	NaN(0)	NaN(0)	NaN(0)	NaN(0)	NaN(0)	NaN(0)	NaN(0)	NaN(0)	NaN(0)	NaN(0)	NaN(0)	NaN(0)	NaN(0)	NaN(0)	NaN(0)
Pentagonia macrophylla	PENTMA	0.06(104)	0.06(94)	0.06(53)	0.13(30)	0(6)	0(7)	0.25(4)	1(1)	NaN(0)	NaN(0)	NaN(0)	NaN(0)	NaN(0)	NaN(0)	NaN(0)	NaN(0)	NaN(0)	NaN(0)	NaN(0)	NaN(0)	NaN(0)	NaN(0)	NaN(0)	NaN(0)
Perebea xanthochyma	PEREXA	0.09(47)	0.08(39)	0.11(37)	0.04(27)	0.07(14)	0(20)	0(11)	0(12)	0.33(3)	0(8)	0(4)	0(1)	0(1)	0(3)	0(1)	0(2)	0(1)	0(1)	NaN(0)	0(1)	NaN(0)	NaN(0)	NaN(0)	NaN(0)
Cinnamomum triplinerve	PHOECI	0.36(22)	0(6)	0.25(4)	0(7)	0(2)	0(1)	0.5(2)	0(1)	NaN(0)	0(1)	NaN(0)	NaN(0)	0(1)	0(1)	NaN(0)	NaN(0)	0(1)	NaN(0)	0(1)	0(2)	0(1)	0(4)	0(1)	0(1)
Picramnia latifolia	PICRLA	0.13(538)	0.13(205)	0.12(84)	0.11(65)	0.1(42)	0.18(38)	0.16(25)	0.06(17)	0.44(9)	0(4)	0.22(9)	0.17(6)	0.2(5)	0(4)	0(1)	0.33(3)	0.5(2)	NaN(0)	NaN(0)	0.67(3)	NaN(0)	NaN(0)	NaN(0)	NaN(0)
Piper arboreum	PIPEA1	0(3)	0(4)	0(4)	0(2)	0(2)	0(3)	NaN(0)	0(1)	NaN(0)	NaN(0)	NaN(0)	NaN(0)	NaN(0)	NaN(0)	NaN(0)	NaN(0)	NaN(0)	NaN(0)	NaN(0)	NaN(0)	NaN(0)	NaN(0)	NaN(0)	NaN(0)
Piper aequale	PIPEAE	0.35(20)	0(2)	0.4(5)	NaN(0)	NaN(0)	NaN(0)	NaN(0)	NaN(0)	NaN(0)	NaN(0)	NaN(0)	NaN(0)	NaN(0)	NaN(0)	NaN(0)	NaN(0)	NaN(0)	NaN(0)	NaN(0)	NaN(0)	NaN(0)	NaN(0)	NaN(0)	NaN(0)
Piper schiedeanum	PIPECA	0.2(5)	NaN(0)	NaN(0)	NaN(0)	NaN(0)	NaN(0)	NaN(0)	NaN(0)	NaN(0)	NaN(0)	NaN(0)	NaN(0)	NaN(0)	NaN(0)	NaN(0)	NaN(0)	NaN(0)	NaN(0)	NaN(0)	NaN(0)	NaN(0)	NaN(0)	NaN(0)	NaN(0)
Piper cordulatum	PIPECO	0.34(47)	0(1)	0(1)	NaN(0)	NaN(0)	NaN(0)	NaN(0)	NaN(0)	NaN(0)	NaN(0)	NaN(0)	NaN(0)	NaN(0)	NaN(0)	NaN(0)	NaN(0)	NaN(0)	NaN(0)	NaN(0)	NaN(0)	NaN(0)	NaN(0)	NaN(0)	NaN(0)
Piper colonense	PIPECU	0.5(2)	0(1)	1(1)	0.5(2)	0.5(2)	0(3)	0.33(3)	0(1)	1(1)	NaN(0)	NaN(0)	NaN(0)	NaN(0)	NaN(0)	NaN(0)	NaN(0)	NaN(0)	NaN(0)	NaN(0)	NaN(0)	NaN(0)	NaN(0)	NaN(0)	NaN(0)
Piper perlasense	PIPEPE	0.35(17)	NaN(0)	NaN(0)	NaN(0)	NaN(0)	NaN(0)	NaN(0)	NaN(0)	NaN(0)	NaN(0)	NaN(0)	NaN(0)	NaN(0)	NaN(0)	NaN(0)	NaN(0)	NaN(0)	NaN(0)	NaN(0)	NaN(0)	NaN(0)	NaN(0)	NaN(0)	NaN(0)
Piper reticulatum	PIPERE	0.28(32)	0.47(17)	0.12(17)	0(9)	0(13)	0(12)	0(12)	0.14(7)	0.25(4)	0(1)	0.25(4)	0(2)	0(1)	NaN(0)	NaN(0)	NaN(0)	NaN(0)	NaN(0)	NaN(0)	NaN(0)	NaN(0)	NaN(0)	NaN(0)	NaN(0)
Abarema macradenia	PIT1MA	0(2)	NaN(0)	NaN(0)	NaN(0)	NaN(0)	NaN(0)	NaN(0)	NaN(0)	NaN(0)	NaN(0)	0(1)	NaN(0)	NaN(0)	NaN(0)	NaN(0)	NaN(0)	NaN(0)	NaN(0)	NaN(0)	NaN(0)	NaN(0)	NaN(0)	NaN(0)	0(1)
Cojoba rufescens	PIT1RU	NaN(0)	NaN(0)	NaN(0)	NaN(0)	NaN(0)	0(1)	NaN(0)	NaN(0)	NaN(0)	NaN(0)	0(1)	NaN(0)	NaN(0)	NaN(0)	NaN(0)	NaN(0)	NaN(0)	NaN(0)	NaN(0)	NaN(0)	NaN(0)	NaN(0)	NaN(0)	NaN(0)
Platymiscium pinnatum	PLA1PI	0.35(68)	0.28(18)	0(9)	0(1)	0(4)	NaN(0)	1(1)	NaN(0)	0(1)	0(1)	0.5(2)	1(1)	0.33(3)	NaN(0)	0(1)	0(2)	0(1)	0(1)	0(1)	0(2)	0.14(7)	0(2)	0.1(10)	0(13)
Platypodium elegans	PLA2EL	0.17(24)	0.17(18)	0.17(6)	0.25(8)	0.36(11)	0.25(8)	0.33(6)	NaN(0)	0.2(5)	0.5(2)	0(5)	0(1)	0.33(3)	0(1)	NaN(0)	1(1)	NaN(0)	NaN(0)	0(1)	0(1)	1(1)	0.67(3)	0(4)	0.15(13)
Pachira quinata	POCHQU	NaN(0)	NaN(0)	NaN(0)	NaN(0)	NaN(0)	NaN(0)	NaN(0)	NaN(0)	NaN(0)	NaN(0)	NaN(0)	NaN(0)	NaN(0)	NaN(0)	NaN(0)	NaN(0)	NaN(0)	NaN(0)	NaN(0)	NaN(0)	NaN(0)	0(1)	NaN(0)	NaN(0)
Pachira sessilis	POCHSE	0.5(2)	0(3)	NaN(0)	NaN(0)	NaN(0)	NaN(0)	NaN(0)	NaN(0)	NaN(0)	0(1)	0(1)	NaN(0)	0(1)	NaN(0)	0(1)	NaN(0)	0(1)	NaN(0)	NaN(0)	0(2)	0(1)	NaN(0)	0(1)	0(1)
Posoqueria latifolia	POSOLA	0.05(21)	0(10)	0(8)	0(3)	0(6)	0(3)	0(2)	0(5)	0(1)	0(1)	0(1)	NaN(0)	0(1)	NaN(0)	0(1)	NaN(0)	0(1)	0(1)	NaN(0)	0(2)	0(3)	0(1)	NaN(0)	NaN(0)
Poulsenia armata	POULAR	0.28(29)	0.27(33)	0.31(32)	0.11(46)	0.11(71)	0.18(79)	0.12(72)	0.17(96)	0.19(85)	0.16(79)	0.15(94)	0.15(66)	0.27(56)	0.16(51)	0.19(32)	0.32(34)	0.27(30)	0.14(22)	0.18(17)	0.33(48)	0.13(46)	0.12(17)	0(8)	0.16(19)
Pourouma bicolor	POURBI	0.15(41)	0.22(18)	0.3(10)	0.12(8)	0(4)	0(1)	0.5(2)	0(2)	NaN(0)	0(1)	0(1)	NaN(0)	1(1)	0(1)	0(1)	0(1)	NaN(0)	1(1)	NaN(0)	0(2)	0.2(5)	0(3)	0(1)	NaN(0)
Pouteria fossicola	POUTFO	NaN(0)	NaN(0)	0(1)	NaN(0)	NaN(0)	NaN(0)	NaN(0)	NaN(0)	NaN(0)	NaN(0)	NaN(0)	NaN(0)	NaN(0)	NaN(0)	NaN(0)	NaN(0)	NaN(0)	NaN(0)	NaN(0)	NaN(0)	NaN(0)	0(1)	NaN(0)	0(1)
Pouteria reticulata	POUTRE	0.15(478)	0.12(222)	0.11(112)	0.11(61)	0.02(42)	0.07(27)	0.14(22)	0.2(15)	0(11)	0.05(21)	0(8)	0(8)	0.1(10)	0.2(10)	0(7)	0.14(7)	0(3)	0(1)	0(6)	0.11(28)	0.1(42)	0.03(32)	0.18(17)	0(15)
Pouteria stipitata	POUTST	0(15)	0.14(7)	0(5)	0(1)	0(1)	0(2)	0(2)	NaN(0)	0(2)	NaN(0)	0(1)	0(2)	0(1)	NaN(0)	0(2)	NaN(0)	0(1)	0(3)	1(1)	0(7)	0.11(9)	0.5(2)	NaN(0)	0(1)
Prioria copaifera	PRI2CO	0.06(244)	0.07(207)	0.04(147)	0.03(112)	0.03(89)	0.01(69)	0.04(53)	0.05(44)	0.04(27)	0(23)	0.05(19)	0(21)	0.06(17)	0(13)	0.07(15)	0.2(10)	0(10)	0(10)	0.14(7)	0.05(38)	0(36)	0.08(24)	0(21)	0.01(92)
Protium costaricense	PROTCO	0.13(178)	0.14(112)	0.04(79)	0.06(62)	0.02(42)	0.05(43)	0.04(27)	0.08(24)	0.2(25)	0.29(24)	0.29(17)	0(8)	0(8)	0.12(16)	0.09(11)	0.14(7)	0.14(7)	0(3)	0(3)	0(2)	NaN(0)	NaN(0)	NaN(0)	NaN(0)
Protium panamense	PROTPA	0.07(1034)	0.07(702)	0.12(437)	0.15(268)	0.13(164)	0.11(90)	0.21(48)	0.15(41)	0.19(32)	0(12)	0.2(10)	0(6)	1(1)	0(1)	0(3)	0(2)	0(2)	1(1)	NaN(0)	NaN(0)	0(1)	NaN(0)	NaN(0)	NaN(0)
Protium confusum	PROTSP	0(5)	0(1)	NaN(0)	0(1)	NaN(0)	NaN(0)	NaN(0)	NaN(0)	NaN(0)	0(1)	NaN(0)	NaN(0)	NaN(0)	NaN(0)	NaN(0)	NaN(0)	NaN(0)	NaN(0)	NaN(0)	NaN(0)	NaN(0)	NaN(0)	NaN(0)	NaN(0)
Protium tenuifolium	PROTTE	0.1(999)	0.08(568)	0.1(279)	0.06(185)	0.15(133)	0.12(89)	0.07(68)	0.14(57)	0.04(54)	0.06(33)	0.07(27)	0.05(21)	0.15(26)	0.05(22)	0.2(20)	0.19(16)	0(15)	0(15)	0.11(18)	0.14(79)	0.09(74)	0.19(26)	0.2(5)	NaN(0)
Pseudobombax septenatum	PSE1SE	0.56(18)	0.33(3)	NaN(0)	0(2)	0(1)	NaN(0)	0(1)	0(1)	NaN(0)	NaN(0)	NaN(0)	0(1)	NaN(0)	NaN(0)	NaN(0)	0(1)	NaN(0)	NaN(0)	NaN(0)	NaN(0)	0(1)	NaN(0)	NaN(0)	0.17(6)
Psidium friedrichsth	PSIDFR	0.08(26)	0.08(13)	0(5)	0(4)	0(3)	NaN(0)	0(1)	0(1)	NaN(0)	NaN(0)	NaN(0)	0(1)	NaN(0)	NaN(0)	NaN(0)	0(1)	NaN(0)	NaN(0)	NaN(0)	0(2)	NaN(0)	NaN(0)	NaN(0)	NaN(0)
Psychotria acuminata	PSYCAC	0.62(8)	NaN(0)	NaN(0)	NaN(0)	NaN(0)	NaN(0)	NaN(0)	NaN(0)	NaN(0)	NaN(0)	NaN(0)	NaN(0)	NaN(0)	NaN(0)	NaN(0)	NaN(0)	NaN(0)	NaN(0)	NaN(0)	NaN(0)	NaN(0)	NaN(0)	NaN(0)	NaN(0)
Psychotria brachiata	PSYCB1	0(1)	NaN(0)	NaN(0)	NaN(0)	NaN(0)	NaN(0)	NaN(0)	NaN(0)	NaN(0)	NaN(0)	NaN(0)	NaN(0)	NaN(0)	NaN(0)	NaN(0)	NaN(0)	NaN(0)	NaN(0)	NaN(0)	NaN(0)	NaN(0)	NaN(0)	NaN(0)	NaN(0)
Psychotria chagrensis	PSYCCH	0.15(13)	NaN(0)	NaN(0)	NaN(0)	NaN(0)	NaN(0)	NaN(0)	NaN(0)	NaN(0)	NaN(0)	NaN(0)	NaN(0)	NaN(0)	NaN(0)	NaN(0)	NaN(0)	NaN(0)	NaN(0)	NaN(0)	NaN(0)	NaN(0)	NaN(0)	NaN(0)	NaN(0)
Psychotria deflexa	PSYCDE	0.62(13)	NaN(0)	NaN(0)	NaN(0)	NaN(0)	NaN(0)	NaN(0)	NaN(0)	NaN(0)	NaN(0)	NaN(0)	NaN(0)	NaN(0)	NaN(0)	NaN(0)	NaN(0)	NaN(0)	NaN(0)	NaN(0)	NaN(0)	NaN(0)	NaN(0)	NaN(0)	NaN(0)
Psychotria graciliflora	PSYCG1	0.28(43)	0.78(9)	0(1)	NaN(0)	NaN(0)	NaN(0)	NaN(0)	NaN(0)	NaN(0)	NaN(0)	NaN(0)	NaN(0)	NaN(0)	NaN(0)	NaN(0)	NaN(0)	NaN(0)	NaN(0)	NaN(0)	NaN(0)	NaN(0)	NaN(0)	NaN(0)	NaN(0)
Psychotria tenuifolia	PSYCG2	1(2)	NaN(0)	NaN(0)	NaN(0)	NaN(0)	NaN(0)	NaN(0)	NaN(0)	NaN(0)	NaN(0)	NaN(0)	NaN(0)	NaN(0)	NaN(0)	NaN(0)	NaN(0)	NaN(0)	NaN(0)	NaN(0)	NaN(0)	NaN(0)	NaN(0)	NaN(0)	NaN(0)
Psychotria grandis	PSYCG3	0.35(17)	0(4)	0.25(8)	0.2(5)	NaN(0)	0(1)	0(1)	NaN(0)	NaN(0)	NaN(0)	NaN(0)	1(1)	NaN(0)	0(1)	NaN(0)	NaN(0)	NaN(0)	NaN(0)	NaN(0)	NaN(0)	NaN(0)	NaN(0)	NaN(0)	NaN(0)
Psychotria horizontalis	PSYCHO	0.26(2295)	0.3(672)	0.37(132)	0.42(19)	NaN(0)	0(2)	NaN(0)	NaN(0)	NaN(0)	NaN(0)	NaN(0)	NaN(0)	NaN(0)	NaN(0)	NaN(0)	NaN(0)	NaN(0)	NaN(0)	NaN(0)	NaN(0)	NaN(0)	NaN(0)	NaN(0)	NaN(0)
Psychotria limonensis	PSYCLI	0.2(65)	NaN(0)	NaN(0)	NaN(0)	NaN(0)	NaN(0)	NaN(0)	NaN(0)	NaN(0)	NaN(0)	NaN(0)	NaN(0)	NaN(0)	NaN(0)	NaN(0)	NaN(0)	NaN(0)	NaN(0)	NaN(0)	NaN(0)	NaN(0)	NaN(0)	NaN(0)	NaN(0)
Psychotria marginata	PSYCMA	0.24(516)	0.26(61)	0.75(4)	NaN(0)	NaN(0)	NaN(0)	NaN(0)	NaN(0)	NaN(0)	NaN(0)	NaN(0)	NaN(0)	NaN(0)	NaN(0)	NaN(0)	NaN(0)	NaN(0)	NaN(0)	NaN(0)	NaN(0)	NaN(0)	NaN(0)	NaN(0)	NaN(0)
Psychotria pittieri	PSYCPI	0.4(5)	NaN(0)	NaN(0)	NaN(0)	NaN(0)	NaN(0)	NaN(0)	NaN(0)	NaN(0)	NaN(0)	NaN(0)	NaN(0)	NaN(0)	NaN(0)	NaN(0)	NaN(0)	NaN(0)	NaN(0)	NaN(0)	NaN(0)	NaN(0)	NaN(0)	NaN(0)	NaN(0)
Psychotria psychotriifo	PSYCPS	1(1)	NaN(0)	NaN(0)	NaN(0)	NaN(0)	NaN(0)	NaN(0)	NaN(0)	NaN(0)	NaN(0)	NaN(0)	NaN(0)	NaN(0)	NaN(0)	NaN(0)	NaN(0)	NaN(0)	NaN(0)	NaN(0)	NaN(0)	NaN(0)	NaN(0)	NaN(0)	NaN(0)
Psychotria racemosa	PSYCRA	0.5(2)	NaN(0)	NaN(0)	NaN(0)	NaN(0)	NaN(0)	NaN(0)	NaN(0)	NaN(0)	NaN(0)	NaN(0)	NaN(0)	NaN(0)	NaN(0)	NaN(0)	NaN(0)	NaN(0)	NaN(0)	NaN(0)	NaN(0)	NaN(0)	NaN(0)	NaN(0)	NaN(0)
Pterocarpus rohrii	PTERRO	0.14(548)	0.12(317)	0.13(188)	0.1(101)	0.16(63)	0.05(38)	0.12(32)	0.12(25)	0.07(15)	0.08(12)	0.14(14)	0(1)	0.4(5)	0(3)	0(1)	0(1)	0(2)	0(2)	1(1)	0.25(4)	1(2)	NaN(0)	0.5(2)	0(1)
Quararibea asterolepis	QUARAS	0.09(401)	0.04(310)	0.06(202)	0.06(126)	0.05(128)	0.04(74)	0.05(76)	0.02(63)	0.02(48)	0(37)	0(32)	0.03(31)	0.04(23)	0(27)	0.06(18)	0.05(20)	0(20)	0(13)	0(13)	0.04(76)	0.03(118)	0.02(86)	0.05(78)	0.09(119)
Quassia amara	QUASAM	0.07(15)	0(15)	0.15(13)	0(20)	0.11(19)	0.22(9)	0.11(9)	0.12(8)	0.17(6)	0(4)	0(1)	NaN(0)	NaN(0)	NaN(0)	NaN(0)	NaN(0)	NaN(0)	NaN(0)	NaN(0)	NaN(0)	NaN(0)	NaN(0)	NaN(0)	NaN(0)
Randia armata	RANDAR	0.12(250)	0.1(100)	0.07(72)	0.03(74)	0.04(57)	0.06(47)	0.05(43)	0(42)	0.03(34)	0.09(43)	0.05(38)	0.05(40)	0.13(30)	0.1(21)	0.09(22)	0(13)	0.11(9)	0.14(7)	0(4)	0.2(10)	0.5(2)	NaN(0)	NaN(0)	NaN(0)
Rosenbergiod formosum	RANDFO	NaN(0)	NaN(0)	NaN(0)	0(1)	1(1)	1(1)	NaN(0)	NaN(0)	NaN(0)	NaN(0)	NaN(0)	NaN(0)	NaN(0)	NaN(0)	NaN(0)	NaN(0)	NaN(0)	NaN(0)	NaN(0)	NaN(0)	NaN(0)	NaN(0)	NaN(0)	NaN(0)
Rauvolfia littoralis	RAUVLI	NaN(0)	0(1)	NaN(0)	NaN(0)	NaN(0)	NaN(0)	NaN(0)	NaN(0)	NaN(0)	NaN(0)	NaN(0)	NaN(0)	NaN(0)	NaN(0)	NaN(0)	NaN(0)	NaN(0)	NaN(0)	NaN(0)	NaN(0)	NaN(0)	NaN(0)	NaN(0)	NaN(0)
Rinorea sylvatica	RINOSY	0.09(1206)	0.06(667)	0.09(272)	0.1(86)	0.1(31)	0.1(10)	0(1)	0(1)	0(1)	NaN(0)	NaN(0)	NaN(0)	NaN(0)	NaN(0)	NaN(0)	NaN(0)	NaN(0)	NaN(0)	NaN(0)	NaN(0)	NaN(0)	NaN(0)	NaN(0)	NaN(0)
Sapium glandulosum	SAPIAU	0.73(15)	0.75(4)	0.6(5)	0.5(2)	0.2(5)	0.5(2)	0(1)	NaN(0)	1(1)	0.33(3)	NaN(0)	NaN(0)	NaN(0)	0.5(2)	0(1)	NaN(0)	NaN(0)	NaN(0)	1(1)	0(2)	0(1)	NaN(0)	0(4)	0.67(3)
Sapium broadleaf	SAPISP	NaN(0)	NaN(0)	NaN(0)	NaN(0)	0(1)	NaN(0)	NaN(0)	NaN(0)	NaN(0)	NaN(0)	NaN(0)	NaN(0)	NaN(0)	NaN(0)	NaN(0)	NaN(0)	NaN(0)	NaN(0)	NaN(0)	NaN(0)	NaN(0)	0.5(2)	NaN(0)	NaN(0)
Attalea butyracea	SCH1ZO	NaN(0)	NaN(0)	NaN(0)	NaN(0)	NaN(0)	NaN(0)	NaN(0)	NaN(0)	NaN(0)	NaN(0)	NaN(0)	NaN(0)	NaN(0)	NaN(0)	NaN(0)	NaN(0)	NaN(0)	NaN(0)	NaN(0)	NaN(0)	0(10)	0.04(23)	1(1)	NaN(0)
Schizolobium parahyba	SCHIPA	0(4)	0(3)	NaN(0)	0(1)	0(1)	0(2)	0(2)	NaN(0)	0(2)	0(2)	NaN(0)	0(1)	0(1)	NaN(0)	NaN(0)	0(1)	NaN(0)	NaN(0)	NaN(0)	NaN(0)	NaN(0)	NaN(0)	NaN(0)	NaN(0)
Senna dariensis	SENNDA	0.58(76)	0.22(23)	0.29(14)	0.36(11)	0.4(5)	1(3)	1(1)	0(1)	NaN(0)	NaN(0)	NaN(0)	NaN(0)	NaN(0)	NaN(0)	NaN(0)	NaN(0)	NaN(0)	NaN(0)	NaN(0)	NaN(0)	NaN(0)	NaN(0)	NaN(0)	NaN(0)
Simarouba amara	SIMAAM	0.33(612)	0.24(225)	0.37(151)	0.2(54)	0.36(67)	0.24(42)	0.14(36)	0.25(32)	0.31(16)	0.1(20)	0.2(15)	0.16(19)	0.13(15)	0.26(19)	0(8)	0.14(7)	0.11(9)	0.17(6)	0.4(5)	0.14(35)	0.24(37)	0.11(18)	0.26(19)	0.55(11)
Siparuna guianensis	SIPAGU	0(1)	0(1)	0(2)	NaN(0)	0(1)	0(6)	0(2)	0(4)	NaN(0)	0(2)	0.33(3)	0(1)	0(1)	NaN(0)	NaN(0)	NaN(0)	NaN(0)	0(1)	0(1)	0(1)	NaN(0)	NaN(0)	NaN(0)	NaN(0)
Siparuna pauciflora	SIPAPA	0.16(185)	0.03(62)	0.04(28)	0.11(35)	0(12)	0.33(9)	0(10)	0.2(5)	0.14(7)	0(5)	0.33(3)	0(3)	NaN(0)	0(2)	1(1)	NaN(0)	NaN(0)	NaN(0)	NaN(0)	NaN(0)	NaN(0)	NaN(0)	NaN(0)	NaN(0)
Sloanea terniflora	SLOATE	0.03(122)	0.04(89)	0.07(54)	0.1(49)	0.09(22)	0.05(22)	0(16)	0(14)	0(5)	0(3)	0(3)	0(3)	0(6)	0(1)	0(4)	0(6)	0(5)	0(2)	0(2)	0.2(5)	0.08(13)	0(7)	1(1)	0.17(6)
Socratea exorrhiza	SOCREX	NaN(0)	NaN(0)	0.5(6)	0.14(28)	0.22(41)	0.12(56)	0.19(42)	0.17(35)	0.28(43)	0.19(47)	0.11(76)	0.14(76)	0.1(48)	0.15(26)	0.09(11)	0.5(4)	NaN(0)	0(1)	NaN(0)	NaN(0)	NaN(0)	NaN(0)	NaN(0)	NaN(0)
Solanum asperum	SOLAAS	0.33(3)	NaN(0)	1(1)	NaN(0)	1(1)	1(1)	NaN(0)	1(1)	NaN(0)	NaN(0)	NaN(0)	NaN(0)	NaN(0)	NaN(0)	NaN(0)	NaN(0)	NaN(0)	NaN(0)	NaN(0)	NaN(0)	NaN(0)	NaN(0)	NaN(0)	NaN(0)
Solanum hayesii	SOLAHA	0.84(19)	0.6(15)	0.67(6)	0.6(5)	0.4(5)	0(1)	0(3)	0(2)	0(1)	0.5(2)	NaN(0)	1(2)	0(1)	0.33(3)	NaN(0)	NaN(0)	NaN(0)	1(2)	NaN(0)	0.5(2)	NaN(0)	NaN(0)	NaN(0)	NaN(0)
Solanum steyermarkii	SOLAST	0.25(4)	NaN(0)	NaN(0)	NaN(0)	NaN(0)	NaN(0)	NaN(0)	NaN(0)	NaN(0)	NaN(0)	NaN(0)	NaN(0)	NaN(0)	NaN(0)	NaN(0)	NaN(0)	NaN(0)	NaN(0)	NaN(0)	NaN(0)	NaN(0)	NaN(0)	NaN(0)	NaN(0)
Sorocea affinis	SOROAF	0.09(637)	0.11(550)	0.12(422)	0.1(343)	0.12(279)	0.14(143)	0.13(85)	0.12(43)	0.14(22)	0.3(10)	0.67(3)	0(1)	1(1)	NaN(0)	NaN(0)	NaN(0)	NaN(0)	NaN(0)	NaN(0)	NaN(0)	NaN(0)	NaN(0)	NaN(0)	NaN(0)
Spachea membranacea	SPACME	NaN(0)	NaN(0)	NaN(0)	NaN(0)	NaN(0)	NaN(0)	0.33(3)	0(1)	0.5(2)	0.33(3)	NaN(0)	0(1)	NaN(0)	0(1)	0(1)	0(1)	NaN(0)	NaN(0)	NaN(0)	NaN(0)	NaN(0)	NaN(0)	NaN(0)	NaN(0)
Spondias mombin	SPONMO	0.21(19)	0.18(17)	0.25(8)	0.14(7)	0(6)	0(3)	0(1)	0(1)	0.25(4)	0(2)	0(1)	NaN(0)	0.33(3)	0(2)	NaN(0)	0(1)	0(1)	0(1)	NaN(0)	0(3)	0(3)	0(2)	0(4)	0(9)
Spondias radlkoferi	SPONRA	0.45(69)	0.44(48)	0.39(36)	0.24(21)	0.17(6)	0(3)	0(6)	0.2(10)	0.33(3)	0(5)	0.2(5)	1(1)	0(1)	0(1)	NaN(0)	0(3)	0(3)	0(3)	0(3)	0(5)	0.17(12)	0(2)	0(5)	0.14(14)
Stemmadenia grandiflora	STEMGR	0(1)	NaN(0)	NaN(0)	NaN(0)	NaN(0)	NaN(0)	NaN(0)	NaN(0)	NaN(0)	NaN(0)	NaN(0)	NaN(0)	NaN(0)	NaN(0)	NaN(0)	NaN(0)	NaN(0)	NaN(0)	NaN(0)	NaN(0)	NaN(0)	NaN(0)	NaN(0)	NaN(0)
Sterculia apetala	STERAP	0.25(4)	0.17(6)	0.33(3)	0(3)	0.5(2)	0(1)	NaN(0)	NaN(0)	0(2)	0(2)	0(1)	0.5(2)	NaN(0)	NaN(0)	NaN(0)	NaN(0)	NaN(0)	0(1)	NaN(0)	0(4)	0(7)	0(3)	0(1)	0(9)
Stylogyne turbacensis	STYLST	0.1(446)	0.1(133)	0.1(60)	0.12(33)	0.14(7)	0.14(7)	0(3)	0(1)	NaN(0)	NaN(0)	NaN(0)	NaN(0)	NaN(0)	NaN(0)	NaN(0)	NaN(0)	NaN(0)	NaN(0)	NaN(0)	NaN(0)	NaN(0)	NaN(0)	NaN(0)	NaN(0)
Swartzia simplex_var.	SWARS1	0.02(2149)	0.02(1222)	0.02(728)	0.02(468)	0.03(321)	0.03(216)	0.04(125)	0.05(81)	0.04(55)	0.02(57)	0.05(39)	0(31)	0.06(36)	0.03(32)	0.04(26)	0(14)	0(17)	0(16)	0.09(11)	0.04(50)	0(17)	NaN(0)	NaN(0)	NaN(0)
Symphonia globulifera	SYMPGL	0.13(54)	0.14(29)	0.06(17)	0(8)	0.25(12)	0(6)	0(2)	0(1)	0(3)	0(1)	0.5(2)	NaN(0)	0(1)	0.33(3)	NaN(0)	1(1)	NaN(0)	1(1)	NaN(0)	0.67(3)	0(4)	0(2)	1(1)	0(1)
Tabebuia guayacan	TAB1GU	0.07(14)	0.1(10)	0(5)	0(2)	0.33(3)	0.5(2)	0(2)	NaN(0)	0(2)	NaN(0)	0(3)	0(1)	NaN(0)	NaN(0)	0(1)	NaN(0)	0(2)	0(1)	0(1)	NaN(0)	0.2(5)	0(2)	0(2)	0.15(13)
Tabebuia rosea	TAB1RO	0.17(52)	0.08(38)	0.09(23)	0.05(20)	0.08(12)	0(9)	0.12(8)	0.33(3)	0(3)	0(2)	0.3(10)	0(4)	0(2)	0.25(4)	0(2)	1(1)	0(2)	0(4)	0(1)	0.25(4)	0(7)	0.25(4)	0(6)	0.11(9)
Tabernaemont arborea	TAB2AR	0.07(462)	0.08(278)	0.07(174)	0.12(101)	0.06(79)	0.04(45)	0.08(40)	0.14(28)	0.08(26)	0.05(20)	0.05(21)	0(11)	0.07(15)	0.06(18)	0(9)	0.11(9)	0(10)	0(10)	0.09(11)	0.02(44)	0.14(66)	0.05(74)	0.08(25)	0.17(18)
Tachigali versicolor	TACHVE	0.24(967)	0.27(547)	0.28(271)	0.23(137)	0.24(85)	0.14(42)	0.21(33)	0.15(26)	0.17(18)	0.25(12)	0.18(17)	0.2(5)	0(4)	0.14(7)	0(2)	0(4)	0(2)	0.2(5)	0(2)	0.22(9)	0.15(13)	0.11(9)	0.17(6)	0.33(9)
Talisia nervosa	TALINE	0.03(131)	0.02(189)	0.03(236)	0.08(116)	0.06(36)	0.14(7)	0(1)	0(1)	NaN(0)	1(1)	NaN(0)	NaN(0)	NaN(0)	NaN(0)	NaN(0)	NaN(0)	NaN(0)	NaN(0)	NaN(0)	NaN(0)	NaN(0)	NaN(0)	NaN(0)	NaN(0)
Talisia princeps	TALIPR	0.02(378)	0.02(150)	0.01(68)	0(23)	0(18)	0.09(11)	0(6)	0(7)	0.17(6)	0(3)	NaN(0)	NaN(0)	NaN(0)	NaN(0)	NaN(0)	NaN(0)	NaN(0)	NaN(0)	NaN(0)	NaN(0)	NaN(0)	NaN(0)	NaN(0)	NaN(0)
Terminalia amazonia	TERMAM	0.33(3)	0(2)	0(4)	0(2)	0(3)	0(1)	0(3)	0(1)	NaN(0)	0(2)	0(1)	0(1)	NaN(0)	NaN(0)	0(2)	NaN(0)	0(1)	NaN(0)	NaN(0)	0(1)	0.2(5)	0(5)	0.2(5)	0(4)
Terminalia oblonga	TERMOB	0(8)	0.2(5)	0(6)	0(5)	0(4)	0(2)	0.25(4)	0(4)	0(3)	NaN(0)	0(1)	0(2)	0(1)	0(1)	NaN(0)	0(1)	NaN(0)	0(1)	0(1)	0(4)	0.17(6)	0(8)	0(6)	0(11)
Tetragastris panamensis	TET2PA	0.1(2306)	0.09(753)	0.1(388)	0.09(217)	0.08(169)	0.13(102)	0.09(70)	0.06(48)	0.1(41)	0.16(32)	0.07(30)	0.1(20)	0.05(20)	0(22)	0(23)	0.08(13)	0.31(13)	0.07(14)	0(5)	0.09(47)	0.07(58)	0.08(48)	0.12(24)	0.17(30)
Tetrathylaci johansenii	TET4JO	NaN(0)	NaN(0)	NaN(0)	NaN(0)	NaN(0)	NaN(0)	NaN(0)	NaN(0)	NaN(0)	NaN(0)	NaN(0)	NaN(0)	NaN(0)	NaN(0)	NaN(0)	NaN(0)	NaN(0)	NaN(0)	NaN(0)	NaN(0)	0(1)	1(1)	0(3)	1(1)
Theobroma cacao	THEOCA	NaN(0)	0(1)	NaN(0)	NaN(0)	0(2)	0(1)	0(1)	0(1)	0.5(2)	0(3)	0(2)	NaN(0)	0(1)	NaN(0)	0(2)	0(2)	NaN(0)	NaN(0)	NaN(0)	NaN(0)	NaN(0)	NaN(0)	NaN(0)	NaN(0)
Thevetia ahouai	THEVAH	0.16(31)	0.06(16)	0.13(15)	0.33(6)	0.38(8)	0(3)	0.29(7)	0(2)	0(2)	0(1)	NaN(0)	NaN(0)	NaN(0)	NaN(0)	NaN(0)	NaN(0)	NaN(0)	NaN(0)	NaN(0)	NaN(0)	NaN(0)	NaN(0)	NaN(0)	NaN(0)
Tocoyena pittieri	TOCOPI	NaN(0)	NaN(0)	0(1)	0(1)	NaN(0)	NaN(0)	NaN(0)	NaN(0)	NaN(0)	NaN(0)	NaN(0)	NaN(0)	NaN(0)	NaN(0)	0(1)	NaN(0)	0(1)	NaN(0)	NaN(0)	0(1)	0(1)	0(1)	NaN(0)	0(1)
Trattinnicki aspera	TRATAS	0(2)	0(5)	0(2)	0.5(2)	0.25(4)	0(5)	0(1)	NaN(0)	0(5)	0.5(2)	0(2)	0(3)	0.33(3)	0(1)	NaN(0)	0(2)	0(4)	NaN(0)	0(2)	0.5(2)	0(4)	0.17(6)	0(3)	0.17(6)
Trema micrantha	TREMMI	0.62(8)	0.8(5)	1(1)	NaN(0)	0.5(2)	1(1)	1(1)	NaN(0)	0(1)	0(1)	NaN(0)	NaN(0)	1(1)	NaN(0)	NaN(0)	1(1)	0(1)	NaN(0)	NaN(0)	1(1)	0.4(5)	1(2)	NaN(0)	0(1)
Trichanthera gigantea	TRI1GI	NaN(0)	NaN(0)	NaN(0)	0(2)	NaN(0)	1(1)	NaN(0)	NaN(0)	NaN(0)	NaN(0)	NaN(0)	0(1)	0(1)	NaN(0)	NaN(0)	NaN(0)	NaN(0)	NaN(0)	NaN(0)	NaN(0)	NaN(0)	NaN(0)	NaN(0)	NaN(0)
Trichilia pallida	TRI2PA	0.15(121)	0.12(74)	0.1(49)	0.21(43)	0.1(30)	0.07(28)	0(16)	0(17)	0.14(14)	0.08(12)	0.09(11)	0(11)	0.17(6)	0.5(6)	0(10)	0(3)	0(2)	0(3)	0(5)	0.06(17)	0(3)	NaN(0)	NaN(0)	NaN(0)
Trichilia tuberculata	TRI2TU	0.11(4282)	0.09(2257)	0.09(1217)	0.1(757)	0.09(510)	0.13(343)	0.11(239)	0.09(189)	0.11(127)	0.12(120)	0.13(102)	0.07(97)	0.12(69)	0.1(62)	0.12(42)	0.13(63)	0.11(47)	0.05(37)	0.02(42)	0.08(203)	0.17(303)	0.22(171)	0.32(50)	0.2(10)
Trichospermu galeottii	TRI4GA	NaN(0)	NaN(0)	NaN(0)	NaN(0)	NaN(0)	NaN(0)	NaN(0)	NaN(0)	NaN(0)	NaN(0)	NaN(0)	NaN(0)	NaN(0)	NaN(0)	NaN(0)	NaN(0)	NaN(0)	NaN(0)	NaN(0)	NaN(0)	NaN(0)	NaN(0)	1(1)	NaN(0)
Triplaris cumingiana	TRIPCU	0.19(27)	0.14(7)	0(7)	0.06(16)	0(9)	0(12)	0.11(9)	0(9)	0(9)	0.15(13)	0.08(12)	0(7)	0(11)	0(14)	0(8)	0(4)	0.1(10)	0(1)	0.17(6)	0(23)	0(24)	0(5)	NaN(0)	NaN(0)
Trophis racemosa	TROPRA	0.15(100)	0.13(46)	0.1(30)	0.06(18)	0(12)	0.3(10)	0.1(10)	0(2)	0(5)	1(1)	0.25(4)	0(2)	0(1)	0(2)	0(1)	0(1)	1(1)	NaN(0)	0(1)	0(4)	0(1)	0(1)	NaN(0)	NaN(0)
Turpinia occidentalis	TURPOC	0.43(7)	0.43(7)	0.67(3)	0(2)	NaN(0)	0.33(3)	0(2)	0.5(2)	0(3)	0(1)	0(4)	NaN(0)	0(4)	0(2)	0(2)	0(2)	0.5(2)	0(1)	0(2)	0.36(11)	0(4)	0(3)	0(3)	1(1)
Unonopsis pittieri	UNONPI	0.11(142)	0.12(77)	0.1(58)	0.09(34)	0.08(37)	0.17(24)	0.06(16)	0.03(30)	0.19(26)	0.06(16)	0.05(21)	0(13)	0.15(20)	0(13)	0.07(15)	0.33(9)	0.14(14)	0.12(8)	0(12)	0.19(26)	0.57(7)	NaN(0)	NaN(0)	NaN(0)
Urera baccifera	URERBA	0.5(6)	0.2(5)	1(2)	NaN(0)	NaN(0)	NaN(0)	NaN(0)	NaN(0)	NaN(0)	NaN(0)	NaN(0)	NaN(0)	NaN(0)	NaN(0)	NaN(0)	NaN(0)	NaN(0)	NaN(0)	NaN(0)	NaN(0)	NaN(0)	NaN(0)	NaN(0)	NaN(0)
Verbesina gigantea	VERBGI	NaN(0)	NaN(0)	1(1)	NaN(0)	NaN(0)	NaN(0)	NaN(0)	NaN(0)	NaN(0)	NaN(0)	NaN(0)	NaN(0)	NaN(0)	NaN(0)	NaN(0)	NaN(0)	NaN(0)	NaN(0)	NaN(0)	NaN(0)	NaN(0)	NaN(0)	NaN(0)	NaN(0)
Virola sebifera	VIROSE	0.14(86)	0.1(186)	0.08(160)	0.1(128)	0.09(89)	0.07(54)	0.08(60)	0.02(45)	0.17(35)	0.11(45)	0.14(29)	0.16(43)	0.14(37)	0.12(32)	0.08(25)	0.1(31)	0.09(23)	0.03(30)	0(23)	0.14(110)	0.19(104)	0.11(18)	NaN(0)	NaN(0)
Virola multiflora	VIROSP	0(3)	NaN(0)	0(1)	0(2)	0.5(2)	0(5)	0(2)	0(3)	NaN(0)	0(3)	0.5(2)	0(1)	NaN(0)	NaN(0)	0(1)	0(3)	1(1)	NaN(0)	0(1)	0(2)	0(6)	0.25(4)	NaN(0)	0(2)
Virola surinamensis	VIROSU	0(3)	0(5)	0.25(4)	0(4)	0(8)	0(3)	0(3)	0(2)	0.33(3)	0(4)	0.25(4)	0.2(5)	0(3)	0(3)	0.2(5)	0(4)	0(3)	0(5)	0(4)	0.12(8)	0.04(25)	0.04(23)	0.05(21)	0.16(32)
Vismia baccifera	VISMBA	0(12)	0.12(8)	0.12(8)	0.2(5)	0.4(5)	NaN(0)	NaN(0)	NaN(0)	1(1)	0(2)	NaN(0)	NaN(0)	NaN(0)	NaN(0)	NaN(0)	NaN(0)	NaN(0)	NaN(0)	NaN(0)	NaN(0)	NaN(0)	NaN(0)	NaN(0)	NaN(0)
Vismia billbergiana	VISMBI	0(1)	0(1)	NaN(0)	NaN(0)	1(1)	0(1)	NaN(0)	NaN(0)	NaN(0)	NaN(0)	NaN(0)	NaN(0)	NaN(0)	NaN(0)	NaN(0)	NaN(0)	NaN(0)	NaN(0)	NaN(0)	NaN(0)	NaN(0)	NaN(0)	NaN(0)	NaN(0)
Vochysia ferruginea	VOCHFE	0(6)	0.5(2)	NaN(0)	0(1)	0.5(2)	NaN(0)	0.5(2)	1(1)	1(1)	NaN(0)	0(1)	1(1)	NaN(0)	0(1)	0(2)	0(1)	0(1)	NaN(0)	NaN(0)	0.5(2)	0(1)	NaN(0)	0(1)	0(1)
Xylopia macrantha	XYL1MA	0.04(465)	0.03(237)	0.07(151)	0.04(92)	0.06(84)	0.03(65)	0.02(55)	0.07(43)	0(35)	0.02(40)	0(28)	0.05(20)	0(20)	0.08(12)	0(14)	0(2)	0.15(13)	0.07(14)	0.29(7)	0(13)	0(4)	NaN(0)	NaN(0)	NaN(0)
Xylosma oligandra	XYL2OL	0.6(5)	0.09(11)	0.15(20)	0.27(11)	0.18(11)	0(6)	NaN(0)	NaN(0)	0.5(2)	NaN(0)	NaN(0)	NaN(0)	NaN(0)	NaN(0)	NaN(0)	NaN(0)	NaN(0)	NaN(0)	NaN(0)	NaN(0)	NaN(0)	NaN(0)	NaN(0)	NaN(0)
Zanthoxylum ekmanii	ZANTBE	0.74(19)	0.33(6)	0.55(11)	0.33(3)	0.5(10)	0.8(5)	0(5)	0.4(5)	0(2)	0(4)	0.33(3)	0.33(3)	0.33(3)	0.5(2)	0(1)	1(1)	0(1)	NaN(0)	NaN(0)	0.12(8)	0.05(20)	0.14(36)	0.19(26)	0.11(19)
Zanthoxylum panamense	ZANTP1	0.28(54)	0.22(23)	0(6)	0.44(9)	0.11(9)	0(10)	0(2)	0(9)	0(2)	0.5(2)	0(4)	0(4)	0.33(3)	0(1)	0(2)	0(2)	0(2)	NaN(0)	NaN(0)	0.5(6)	0.05(20)	0.25(8)	0.33(3)	NaN(0)
Zanthoxylum acuminatum	ZANTPR	0.17(18)	0.38(8)	0.17(12)	0(4)	0(6)	0(7)	0(1)	0.25(4)	0.5(2)	0(2)	1(1)	NaN(0)	0(1)	0(2)	0(2)	0(2)	0(1)	0(3)	0(2)	0.11(9)	0.5(2)	NaN(0)	0(1)	NaN(0)
Zanthoxylum setulosum	ZANTSE	NaN(0)	NaN(0)	NaN(0)	NaN(0)	NaN(0)	NaN(0)	NaN(0)	NaN(0)	NaN(0)	NaN(0)	NaN(0)	NaN(0)	NaN(0)	NaN(0)	NaN(0)	NaN(0)	NaN(0)	NaN(0)	NaN(0)	NaN(0)	NaN(0)	0(1)	NaN(0)	NaN(0)
Zuelania guidonia	ZUELGU	0.36(11)	0.3(10)	0.5(2)	NaN(0)	0.5(2)	NaN(0)	0(1)	NaN(0)	0(2)	0(1)	NaN(0)	NaN(0)	NaN(0)	NaN(0)	NaN(0)	0(1)	NaN(0)	NaN(0)	NaN(0)	0.5(2)	0(1)	NaN(0)	0(1)	NaN(0)
