# Supplementary material for: Different Relationships between Temporal Phylogenetic Turnover and Phylogenetic Similarity and in Two Forests Were Detected by a New Null Model
Source: PLoS One. 2014 Apr 18;9(4):e95703. doi: 10.1371/journal.pone.0095703 (PMC3991709; doi:10.1371/journal.pone.0095703)
Supplement: Table S4 — Mortality of species for DBH size classes in DHS plot. (XLS) [file pone.0095703.s004.xls]

## Sheet: dhs.mortality
Table S4:Mortality of species for DBH size classes in DHS plot.
Notes: Mortality is represented as "mortality(number of individuals in the size class)" NaN indicates that zero individaul was recorded in the DBH size class.
spname	spcode	1-2(cm)	2-3(cm)	3-4(cm)	4-5(cm)	5-6(cm)	6-7(cm)	7-8(cm)	8-9(cm)	9-10(cm)	10-11(cm)	11-12(cm)	12-13(cm)	13-14(cm)	14-15(cm)	15-16(cm)	16-17(cm)	17-18(cm)	18-19(cm)	19-20(cm)	20-25(cm)	25-35(cm)	35-45(cm)	45-55(cm)	55-Inf(cm)
Acmena acuminatissima Merr. et Perry	ACMEAC	0.23(189)	0.14(161)	0.1(125)	0.09(93)	0.11(93)	0.16(81)	0.11(65)	0.09(57)	0.18(65)	0.1(58)	0.07(56)	0.1(41)	0.11(45)	0.1(41)	0.16(45)	0.14(43)	0(30)	0.08(25)	0.11(27)	0.15(88)	0.13(78)	0.07(15)	0(2)	0(3)
Acronychia pedunculata (L.) Miq	ACROPE	0.36(14)	0.36(28)	0.29(21)	0.45(20)	0.31(29)	0.33(21)	0.21(28)	0.28(18)	0.18(11)	0.31(16)	0.45(11)	0(5)	0(3)	NaN(0)	NaN(0)	1(1)	NaN(0)	NaN(0)	NaN(0)	NaN(0)	NaN(0)	NaN(0)	NaN(0)	NaN(0)
Adenanthera pavonina L. var. microsperma (Teijsm.et Binnend.) Nielsen	ADENPA	NaN(0)	NaN(0)	NaN(0)	NaN(0)	NaN(0)	NaN(0)	NaN(0)	NaN(0)	NaN(0)	NaN(0)	NaN(0)	NaN(0)	1(1)	NaN(0)	NaN(0)	NaN(0)	NaN(0)	NaN(0)	NaN(0)	NaN(0)	1(1)	NaN(0)	NaN(0)	NaN(0)
Adinandra millettii (H.et A.) benth. et Hook.f. ex Hance	ADINMI	NaN(0)	NaN(0)	NaN(0)	0(1)	NaN(0)	NaN(0)	NaN(0)	NaN(0)	0(1)	0(1)	NaN(0)	NaN(0)	NaN(0)	NaN(0)	NaN(0)	NaN(0)	NaN(0)	NaN(0)	NaN(0)	NaN(0)	NaN(0)	NaN(0)	NaN(0)	NaN(0)
Aidia canthioides (Champ. ex Benth.) Masamune.	AID2CA	0.08(3973)	0.09(929)	0.08(373)	0.07(221)	0.07(169)	0.04(136)	0.12(68)	0.16(50)	0.1(21)	0.09(11)	0(4)	0.6(5)	0(6)	0(1)	NaN(0)	1(1)	0(1)	NaN(0)	NaN(0)	NaN(0)	NaN(0)	NaN(0)	NaN(0)	NaN(0)
Albizia turgida Merr. ex Chun	ALB2TU	0.44(27)	0.33(12)	0.4(10)	0.4(5)	1(1)	0(2)	0(2)	NaN(0)	0(1)	NaN(0)	NaN(0)	NaN(0)	NaN(0)	1(1)	NaN(0)	NaN(0)	1(1)	NaN(0)	NaN(0)	NaN(0)	NaN(0)	NaN(0)	NaN(0)	NaN(0)
Alchornea trewioides (Benth.) Muell.-Arg	ALCHTR	0.6(5)	0.67(9)	NaN(0)	NaN(0)	NaN(0)	NaN(0)	NaN(0)	NaN(0)	NaN(0)	NaN(0)	NaN(0)	NaN(0)	NaN(0)	NaN(0)	NaN(0)	NaN(0)	NaN(0)	NaN(0)	NaN(0)	NaN(0)	NaN(0)	NaN(0)	NaN(0)	NaN(0)
Antidesma bunius (L.) Spreng	ANT1BU	0.75(4)	1(2)	1(1)	NaN(0)	NaN(0)	NaN(0)	NaN(0)	NaN(0)	NaN(0)	NaN(0)	NaN(0)	NaN(0)	NaN(0)	NaN(0)	NaN(0)	NaN(0)	NaN(0)	NaN(0)	NaN(0)	NaN(0)	NaN(0)	NaN(0)	NaN(0)	NaN(0)
Antidesma japonicum Sieb. et Zucc	ANT2JA	0.44(63)	0.69(26)	0.44(9)	0.5(2)	0(2)	1(1)	0(1)	NaN(0)	NaN(0)	NaN(0)	NaN(0)	NaN(0)	NaN(0)	NaN(0)	NaN(0)	NaN(0)	1(1)	NaN(0)	NaN(0)	NaN(0)	NaN(0)	NaN(0)	NaN(0)	NaN(0)
Antidesma venosum E. Mey. ex Tul.	ANT3VE	0.33(27)	0.27(11)	0.5(2)	NaN(0)	0(1)	NaN(0)	1(1)	NaN(0)	NaN(0)	NaN(0)	NaN(0)	NaN(0)	NaN(0)	NaN(0)	NaN(0)	NaN(0)	NaN(0)	NaN(0)	NaN(0)	NaN(0)	NaN(0)	NaN(0)	NaN(0)	NaN(0)
Antidesma fordii Hemsl	ANTIFO	NaN(0)	NaN(0)	0(1)	NaN(0)	NaN(0)	NaN(0)	NaN(0)	NaN(0)	NaN(0)	NaN(0)	NaN(0)	NaN(0)	NaN(0)	NaN(0)	NaN(0)	NaN(0)	NaN(0)	NaN(0)	NaN(0)	NaN(0)	NaN(0)	NaN(0)	NaN(0)	NaN(0)
Aporosa yunnanensis Metc	APORYU	0.4(286)	0.26(510)	0.22(713)	0.25(702)	0.23(561)	0.3(379)	0.25(270)	0.25(137)	0.39(70)	0.37(52)	0.15(26)	0.33(9)	0(1)	0.67(3)	0.5(2)	1(1)	NaN(0)	NaN(0)	NaN(0)	NaN(0)	NaN(0)	NaN(0)	NaN(0)	NaN(0)
Aquilaria sinensis (Lour.) Gilg.	AQUISI	0.4(10)	0.33(6)	0.5(4)	0(1)	0.5(2)	NaN(0)	0(1)	NaN(0)	NaN(0)	NaN(0)	NaN(0)	NaN(0)	NaN(0)	NaN(0)	NaN(0)	1(1)	NaN(0)	NaN(0)	NaN(0)	NaN(0)	0(1)	NaN(0)	NaN(0)	NaN(0)
Aralia spinifolia Merr	ARA1SP	1(1)	0(3)	NaN(0)	0(1)	NaN(0)	NaN(0)	NaN(0)	NaN(0)	NaN(0)	NaN(0)	NaN(0)	NaN(0)	NaN(0)	NaN(0)	NaN(0)	NaN(0)	NaN(0)	NaN(0)	NaN(0)	NaN(0)	NaN(0)	NaN(0)	NaN(0)	NaN(0)
Archidendron lncidum (Benth.) Nielsen	ARC1LN	0.33(209)	0.23(61)	0.48(23)	0.22(9)	0.25(4)	0.67(3)	0(2)	0(1)	0(1)	0.5(2)	0(2)	1(1)	NaN(0)	NaN(0)	NaN(0)	NaN(0)	1(1)	NaN(0)	NaN(0)	NaN(0)	NaN(0)	NaN(0)	NaN(0)	NaN(0)
Archidendron clypearia (Jack.) Nielsen	ARCHCL	0.38(8)	0(1)	0(1)	NaN(0)	NaN(0)	NaN(0)	1(1)	NaN(0)	NaN(0)	NaN(0)	NaN(0)	NaN(0)	NaN(0)	NaN(0)	NaN(0)	NaN(0)	NaN(0)	NaN(0)	NaN(0)	NaN(0)	NaN(0)	NaN(0)	NaN(0)	NaN(0)
Ardisia quinquegona Bl	ARD2QU	0.18(2325)	0.17(1048)	0.17(261)	0.24(51)	0(6)	0(2)	0(1)	0(1)	NaN(0)	NaN(0)	NaN(0)	NaN(0)	NaN(0)	NaN(0)	NaN(0)	0(1)	NaN(0)	NaN(0)	NaN(0)	NaN(0)	NaN(0)	NaN(0)	NaN(0)	NaN(0)
Artocarpus styracifolius	ART1ST	0.32(80)	0.12(43)	0.17(35)	0.17(35)	0.06(17)	0.11(18)	0.08(26)	0.07(15)	0(12)	0.23(13)	0.08(12)	0(10)	0(7)	0(11)	0.17(12)	0(6)	0.2(10)	0(6)	0(3)	0(28)	0(17)	0(1)	NaN(0)	NaN(0)
Artocarpus tonkinensis Artocarpus Chev. ex Gagnep	ART2TO	NaN(0)	NaN(0)	NaN(0)	NaN(0)	NaN(0)	NaN(0)	NaN(0)	NaN(0)	NaN(0)	NaN(0)	NaN(0)	NaN(0)	NaN(0)	NaN(0)	NaN(0)	0(1)	NaN(0)	NaN(0)	NaN(0)	0(1)	NaN(0)	NaN(0)	NaN(0)	NaN(0)
Blastus cochinchinensis Lour	BLASCO	0.31(3181)	0.39(742)	0.45(65)	1(1)	0.67(3)	0(1)	1(1)	NaN(0)	0(1)	NaN(0)	NaN(0)	NaN(0)	NaN(0)	NaN(0)	NaN(0)	NaN(0)	NaN(0)	NaN(0)	NaN(0)	NaN(0)	NaN(0)	NaN(0)	NaN(0)	NaN(0)
Bridelia fordii Hemsl.	BRIDFO	0.07(42)	0.38(13)	0.5(4)	0.29(7)	NaN(0)	0(1)	0(1)	1(1)	0.5(2)	NaN(0)	0(1)	NaN(0)	NaN(0)	NaN(0)	NaN(0)	NaN(0)	0(1)	0(1)	NaN(0)	0.67(3)	0(3)	NaN(0)	NaN(0)	NaN(0)
Calophyllum membranaceum Gardn. et Champ	CALOME	0.65(20)	0.5(2)	0.67(3)	0(1)	NaN(0)	NaN(0)	NaN(0)	NaN(0)	NaN(0)	NaN(0)	NaN(0)	NaN(0)	NaN(0)	NaN(0)	NaN(0)	NaN(0)	NaN(0)	NaN(0)	NaN(0)	NaN(0)	NaN(0)	NaN(0)	NaN(0)	NaN(0)
Canarium album Raeuch	CAN1AL	0.14(164)	0.13(62)	0.11(28)	0.4(20)	0.36(22)	0.33(9)	0.5(8)	0.2(5)	0.5(4)	0(2)	0(3)	0(3)	0.17(6)	0.2(5)	0(6)	NaN(0)	0(1)	0.5(2)	0.2(5)	0.2(10)	0.11(9)	NaN(0)	0(1)	NaN(0)
Canthium horridium Bl.	CAN2HO	0.08(13)	0.33(3)	0.2(5)	0(2)	NaN(0)	NaN(0)	0(2)	NaN(0)	NaN(0)	NaN(0)	NaN(0)	NaN(0)	NaN(0)	NaN(0)	NaN(0)	NaN(0)	NaN(0)	NaN(0)	NaN(0)	NaN(0)	NaN(0)	NaN(0)	NaN(0)	NaN(0)
Canarium tramdenum Chan Din Dai & G. P. Yakovlev	CAN3TR	0.25(4)	0(1)	0(1)	NaN(0)	NaN(0)	0(1)	NaN(0)	NaN(0)	NaN(0)	NaN(0)	NaN(0)	NaN(0)	NaN(0)	NaN(0)	NaN(0)	NaN(0)	NaN(0)	NaN(0)	NaN(0)	NaN(0)	NaN(0)	NaN(0)	NaN(0)	NaN(0)
Canthium dicoccum (Gaertn.) Merr	CAN4DI	0.38(273)	0.36(106)	0.29(51)	0.47(19)	0.36(11)	0.41(17)	0.38(8)	0.4(5)	0.67(6)	0.57(7)	0.67(18)	0.38(8)	0.5(8)	0.5(8)	0.57(7)	0.75(8)	0.78(9)	0.5(6)	0.25(4)	0.47(17)	0.75(8)	1(1)	NaN(0)	NaN(0)
Carallia brachiata (Lour.) Merr.	CARABR	0.09(515)	0.08(106)	0.11(28)	0.1(21)	0.11(18)	0.17(6)	0.2(5)	0(12)	0(9)	0(3)	0.4(5)	0.2(5)	0(4)	0.5(2)	0(3)	0.5(2)	NaN(0)	NaN(0)	NaN(0)	1(2)	0(1)	NaN(0)	NaN(0)	NaN(0)
Caryota maxima Blune Caryota ochlandra Hance	CARYMA	NaN(0)	NaN(0)	NaN(0)	NaN(0)	1(1)	0(1)	0(1)	NaN(0)	NaN(0)	0(3)	0(2)	NaN(0)	0(1)	0(1)	0(3)	0(1)	0(1)	0(1)	0(4)	0.19(16)	0.5(2)	NaN(0)	NaN(0)	NaN(0)
Casearia glomerata Roxb	CAS1GL	0.33(3)	NaN(0)	NaN(0)	1(1)	NaN(0)	NaN(0)	NaN(0)	NaN(0)	NaN(0)	NaN(0)	1(1)	NaN(0)	NaN(0)	NaN(0)	NaN(0)	NaN(0)	NaN(0)	NaN(0)	NaN(0)	NaN(0)	NaN(0)	NaN(0)	NaN(0)	NaN(0)
Casearia villilimba Merr	CAS2VI	0.35(20)	0.27(11)	0.33(3)	0.25(4)	NaN(0)	NaN(0)	NaN(0)	NaN(0)	NaN(0)	NaN(0)	NaN(0)	NaN(0)	NaN(0)	NaN(0)	NaN(0)	NaN(0)	NaN(0)	NaN(0)	NaN(0)	NaN(0)	NaN(0)	NaN(0)	NaN(0)	NaN(0)
Castanopsis chinensis	CASTCH	0.38(13)	0.6(10)	0.2(5)	0.5(2)	0(4)	NaN(0)	0.67(3)	0.43(14)	0.29(24)	0.22(27)	0.34(41)	0.41(39)	0.21(56)	0.15(59)	0.28(72)	0.24(75)	0.22(85)	0.15(101)	0.13(95)	0.06(455)	0.03(741)	0.03(230)	0.02(50)	0.03(93)
Castanopsis fissa (Champ.) R. et W	CASTFI	0.2(122)	0.25(36)	0.26(23)	0.46(13)	0(5)	0.5(4)	0.11(9)	0.25(4)	0.38(8)	0.5(4)	0.25(4)	0.2(5)	0.5(2)	1(2)	1(1)	0.5(2)	0(1)	0.5(2)	NaN(0)	0.45(11)	1(5)	NaN(0)	NaN(0)	NaN(0)
Catunaregam spinosa (Thunb.) Tirveng	CATUSP	0(1)	0(2)	NaN(0)	0(1)	0(1)	NaN(0)	NaN(0)	NaN(0)	NaN(0)	NaN(0)	NaN(0)	NaN(0)	NaN(0)	1(1)	NaN(0)	NaN(0)	NaN(0)	NaN(0)	NaN(0)	NaN(0)	NaN(0)	NaN(0)	NaN(0)	NaN(0)
Chrysophyllum lanceolatum var. stellatocarpon Van Royen	CHRYLA	0.17(53)	0.15(34)	0.12(24)	0.22(9)	0(10)	0.18(11)	0.17(6)	0.25(4)	0(2)	0(1)	0(2)	0(2)	0.5(2)	0(2)	0(1)	NaN(0)	0(1)	NaN(0)	NaN(0)	NaN(0)	NaN(0)	NaN(0)	NaN(0)	NaN(0)
Citrus reticulata Blanco	CITRRE	0(1)	0(2)	0(1)	NaN(0)	NaN(0)	NaN(0)	NaN(0)	NaN(0)	0(1)	NaN(0)	NaN(0)	NaN(0)	NaN(0)	NaN(0)	NaN(0)	NaN(0)	NaN(0)	NaN(0)	NaN(0)	NaN(0)	NaN(0)	NaN(0)	NaN(0)	NaN(0)
Clerodendrum cyrtophyllum Turcz	CLE1CY	0(1)	NaN(0)	NaN(0)	NaN(0)	NaN(0)	NaN(0)	NaN(0)	NaN(0)	NaN(0)	NaN(0)	NaN(0)	NaN(0)	NaN(0)	NaN(0)	NaN(0)	NaN(0)	NaN(0)	NaN(0)	NaN(0)	NaN(0)	NaN(0)	NaN(0)	NaN(0)	NaN(0)
Clerodendrum japonicum	CLE2JA	1(1)	0(1)	NaN(0)	NaN(0)	NaN(0)	NaN(0)	NaN(0)	NaN(0)	NaN(0)	NaN(0)	NaN(0)	NaN(0)	NaN(0)	NaN(0)	NaN(0)	NaN(0)	NaN(0)	NaN(0)	NaN(0)	NaN(0)	NaN(0)	NaN(0)	NaN(0)	NaN(0)
Clerodendrum fortunatum	CLERFO	1(1)	1(1)	NaN(0)	NaN(0)	NaN(0)	NaN(0)	NaN(0)	NaN(0)	NaN(0)	NaN(0)	NaN(0)	NaN(0)	NaN(0)	NaN(0)	NaN(0)	NaN(0)	NaN(0)	NaN(0)	NaN(0)	NaN(0)	NaN(0)	NaN(0)	NaN(0)	NaN(0)
Cordia dichotoma Forst. f	CORDDI	0(1)	NaN(0)	NaN(0)	NaN(0)	NaN(0)	NaN(0)	NaN(0)	NaN(0)	NaN(0)	NaN(0)	NaN(0)	NaN(0)	NaN(0)	NaN(0)	NaN(0)	NaN(0)	NaN(0)	NaN(0)	NaN(0)	NaN(0)	NaN(0)	NaN(0)	NaN(0)	NaN(0)
Craibiodendron kwangtungense S. Y. Hu	CRAIKW	0.62(314)	0.62(320)	0.6(341)	0.57(295)	0.57(236)	0.52(214)	0.52(196)	0.5(193)	0.51(139)	0.48(130)	0.28(137)	0.32(103)	0.32(95)	0.24(74)	0.19(64)	0.07(44)	0.12(58)	0.06(51)	0.12(41)	0.07(131)	0.1(91)	0.19(16)	0.5(2)	0(2)
Cratoxylon coclunclunense (Lour.) Bl Cratoxylum cochinchinense (Lour.) Bl.	CRATCO	NaN(0)	NaN(0)	NaN(0)	NaN(0)	1(1)	1(1)	NaN(0)	1(1)	1(2)	1(1)	NaN(0)	1(1)	1(1)	NaN(0)	NaN(0)	NaN(0)	NaN(0)	NaN(0)	NaN(0)	NaN(0)	NaN(0)	NaN(0)	NaN(0)	NaN(0)
Croton lachnocarpus Benth	CROTLA	0.29(41)	0.2(10)	0(5)	0(1)	NaN(0)	NaN(0)	NaN(0)	NaN(0)	NaN(0)	NaN(0)	NaN(0)	NaN(0)	NaN(0)	NaN(0)	NaN(0)	NaN(0)	NaN(0)	NaN(0)	NaN(0)	NaN(0)	NaN(0)	NaN(0)	NaN(0)	NaN(0)
Cryptocarya chinensis (Hance) Hemsl	CRY1CH	0.18(389)	0.18(305)	0.14(254)	0.17(219)	0.12(198)	0.14(175)	0.18(154)	0.16(113)	0.18(122)	0.13(91)	0.18(68)	0.02(55)	0.12(48)	0.03(34)	0.08(36)	0.04(26)	0(20)	0.14(22)	0.04(27)	0.06(82)	0.15(91)	0.13(15)	0.5(2)	NaN(0)
Cryptocarya concinna Hance	CRY2CO	0.34(3923)	0.48(338)	0.69(36)	0.47(15)	0.22(9)	0.1(10)	0.57(7)	0.8(5)	0.6(10)	0.45(11)	0.43(7)	0.6(10)	0.6(5)	0.44(9)	0.47(17)	0.18(11)	0.71(7)	NaN(0)	0.67(3)	0.38(13)	1(2)	1(1)	NaN(0)	NaN(0)
Daphniphyllum oldhami (Hemsl.) Rosenth	DAPHOL	NaN(0)	NaN(0)	NaN(0)	NaN(0)	NaN(0)	NaN(0)	NaN(0)	0(1)	NaN(0)	NaN(0)	NaN(0)	NaN(0)	NaN(0)	0.5(2)	NaN(0)	NaN(0)	NaN(0)	NaN(0)	NaN(0)	NaN(0)	NaN(0)	NaN(0)	NaN(0)	NaN(0)
Dimocarpus longan Lour	DIMOLO	1(1)	NaN(0)	NaN(0)	NaN(0)	NaN(0)	NaN(0)	NaN(0)	NaN(0)	NaN(0)	NaN(0)	NaN(0)	NaN(0)	NaN(0)	NaN(0)	NaN(0)	NaN(0)	NaN(0)	NaN(0)	NaN(0)	NaN(0)	NaN(0)	NaN(0)	NaN(0)	NaN(0)
Diospyros eriantha Champ. ex Benth	DIO1ER	0.43(54)	0.54(56)	0.55(29)	0.59(29)	0.6(20)	0.6(20)	0.5(8)	0.33(3)	0.6(10)	0.44(9)	1(1)	0.75(4)	0(2)	1(1)	1(1)	NaN(0)	NaN(0)	NaN(0)	NaN(0)	0(1)	0(1)	NaN(0)	NaN(0)	NaN(0)
Diospyros morrisiana Hance	DIO2MO	0.3(100)	0.18(39)	0.27(33)	0.52(23)	0.5(18)	0.23(13)	0.5(14)	0.4(15)	0.15(13)	0.17(6)	0.17(6)	0(7)	0(1)	0.5(2)	NaN(0)	NaN(0)	NaN(0)	NaN(0)	NaN(0)	NaN(0)	1(1)	NaN(0)	NaN(0)	NaN(0)
Diplospora dubia (Lindl.) Masam	DIPLDU	0.19(162)	0.19(63)	0.16(43)	0.15(26)	0.12(17)	0(13)	0.14(7)	0.17(6)	0.5(2)	NaN(0)	NaN(0)	NaN(0)	0(1)	NaN(0)	0(1)	NaN(0)	NaN(0)	NaN(0)	NaN(0)	NaN(0)	NaN(0)	NaN(0)	NaN(0)	NaN(0)
Ehretia longiflora Champ	EHRELO	0(1)	NaN(0)	NaN(0)	NaN(0)	NaN(0)	NaN(0)	NaN(0)	NaN(0)	NaN(0)	NaN(0)	NaN(0)	NaN(0)	NaN(0)	NaN(0)	NaN(0)	NaN(0)	NaN(0)	NaN(0)	NaN(0)	NaN(0)	NaN(0)	NaN(0)	NaN(0)	NaN(0)
Elaeocarpus decipiens Hemsl.	ELA1DE	NaN(0)	NaN(0)	NaN(0)	NaN(0)	NaN(0)	NaN(0)	NaN(0)	NaN(0)	0(1)	NaN(0)	NaN(0)	NaN(0)	NaN(0)	NaN(0)	NaN(0)	NaN(0)	1(1)	NaN(0)	NaN(0)	NaN(0)	NaN(0)	NaN(0)	NaN(0)	NaN(0)
Elaeocarpus dubius A. DC.	ELA2DU	0.15(160)	0.11(89)	0.13(38)	0.44(16)	0.18(11)	0.43(7)	0.25(4)	0.33(3)	0(3)	0.5(2)	0.5(2)	0(1)	NaN(0)	0(1)	1(1)	NaN(0)	NaN(0)	1(1)	NaN(0)	0.5(4)	0(1)	NaN(0)	NaN(0)	NaN(0)
Elaeocarpus japonica Siet. & Zucc.	ELA3JA	1(2)	NaN(0)	NaN(0)	1(1)	NaN(0)	NaN(0)	NaN(0)	NaN(0)	NaN(0)	NaN(0)	NaN(0)	NaN(0)	NaN(0)	NaN(0)	NaN(0)	NaN(0)	1(1)	NaN(0)	NaN(0)	NaN(0)	NaN(0)	NaN(0)	NaN(0)	NaN(0)
Elaeocarpus sylvestris Poir	ELA5ME	0.38(68)	0.41(41)	0.67(21)	0.9(10)	0.75(8)	0.62(8)	1(1)	1(1)	0.8(5)	1(3)	0.33(3)	1(1)	1(1)	1(1)	1(1)	1(1)	NaN(0)	NaN(0)	NaN(0)	1(1)	1(1)	NaN(0)	NaN(0)	NaN(0)
Elaeocarpus chinensis (Gardn. et Champ. ) Hook. f. ex Benth.	ELA6CH	NaN(0)	NaN(0)	NaN(0)	NaN(0)	1(1)	NaN(0)	NaN(0)	NaN(0)	NaN(0)	NaN(0)	NaN(0)	NaN(0)	NaN(0)	NaN(0)	NaN(0)	NaN(0)	NaN(0)	NaN(0)	NaN(0)	NaN(0)	NaN(0)	NaN(0)	NaN(0)	NaN(0)
Engelhardtia roxburghiana Wall	ENG2RO	0.18(28)	0.13(15)	0.8(5)	0.25(4)	1(2)	0.67(3)	0.25(4)	1(1)	1(2)	0.5(2)	0.4(5)	0(2)	0.6(5)	0.5(6)	0.29(7)	0.25(8)	0.4(10)	0.69(16)	0.43(14)	0.31(85)	0.19(259)	0.09(184)	0.05(63)	0.44(16)
Enkianthus quinqueflorus Lour	ENKIQU	NaN(0)	0.33(3)	0(4)	0.22(9)	0.27(11)	0.11(9)	0(4)	0.4(5)	NaN(0)	1(1)	NaN(0)	NaN(0)	NaN(0)	NaN(0)	NaN(0)	NaN(0)	NaN(0)	NaN(0)	NaN(0)	NaN(0)	NaN(0)	NaN(0)	NaN(0)	NaN(0)
Eriobotrya fragrans Champ. et Benth.	ERIOFR	1(1)	NaN(0)	NaN(0)	NaN(0)	NaN(0)	NaN(0)	NaN(0)	NaN(0)	NaN(0)	NaN(0)	NaN(0)	NaN(0)	NaN(0)	NaN(0)	NaN(0)	NaN(0)	NaN(0)	NaN(0)	NaN(0)	NaN(0)	NaN(0)	NaN(0)	NaN(0)	NaN(0)
Euonymus nitidus Benth.	EUO1NI	1(1)	NaN(0)	NaN(0)	NaN(0)	NaN(0)	NaN(0)	NaN(0)	NaN(0)	NaN(0)	NaN(0)	NaN(0)	NaN(0)	NaN(0)	NaN(0)	NaN(0)	NaN(0)	NaN(0)	NaN(0)	NaN(0)	NaN(0)	NaN(0)	NaN(0)	NaN(0)	NaN(0)
Euonymus laxiflora Champ	EUO2LA	0.23(246)	0.22(49)	0.5(6)	0(1)	0(1)	0(1)	NaN(0)	NaN(0)	NaN(0)	NaN(0)	NaN(0)	NaN(0)	NaN(0)	NaN(0)	NaN(0)	NaN(0)	NaN(0)	NaN(0)	NaN(0)	NaN(0)	NaN(0)	NaN(0)	NaN(0)	NaN(0)
Euonymus kwangtungensis C.Y. Cheng	EUO3KW	1(1)	NaN(0)	NaN(0)	NaN(0)	NaN(0)	NaN(0)	NaN(0)	NaN(0)	NaN(0)	NaN(0)	NaN(0)	NaN(0)	NaN(0)	NaN(0)	NaN(0)	NaN(0)	NaN(0)	NaN(0)	NaN(0)	NaN(0)	NaN(0)	NaN(0)	NaN(0)	NaN(0)
Eurya groffii Merr	EUR1GR	NaN(0)	NaN(0)	NaN(0)	1(1)	NaN(0)	NaN(0)	NaN(0)	NaN(0)	NaN(0)	NaN(0)	NaN(0)	NaN(0)	NaN(0)	NaN(0)	NaN(0)	NaN(0)	NaN(0)	NaN(0)	NaN(0)	NaN(0)	NaN(0)	NaN(0)	NaN(0)	NaN(0)
Eurya macartneyi Champ	EUR2MA	0.29(21)	0.25(52)	0.18(85)	0.16(93)	0.26(105)	0.31(93)	0.23(44)	0.49(37)	0.5(12)	0.33(9)	0(1)	NaN(0)	NaN(0)	NaN(0)	NaN(0)	NaN(0)	NaN(0)	NaN(0)	NaN(0)	0(1)	NaN(0)	NaN(0)	NaN(0)	NaN(0)
Eurya nitida Korth	EUR4NI	NaN(0)	NaN(0)	NaN(0)	NaN(0)	NaN(0)	NaN(0)	NaN(0)	NaN(0)	NaN(0)	1(1)	NaN(0)	NaN(0)	NaN(0)	NaN(0)	NaN(0)	NaN(0)	NaN(0)	NaN(0)	NaN(0)	NaN(0)	NaN(0)	NaN(0)	NaN(0)	NaN(0)
Eustigma balansea Oliv	EUSTBA	0(3)	0(1)	NaN(0)	NaN(0)	0(1)	NaN(0)	0.5(2)	NaN(0)	NaN(0)	0(2)	0(1)	0(1)	NaN(0)	NaN(0)	NaN(0)	NaN(0)	NaN(0)	NaN(0)	NaN(0)	NaN(0)	NaN(0)	NaN(0)	NaN(0)	NaN(0)
Evodia lepta (Spreng.) Merr	EVODLE	0.6(45)	0.71(14)	1(2)	NaN(0)	1(1)	NaN(0)	NaN(0)	NaN(0)	NaN(0)	NaN(0)	NaN(0)	NaN(0)	NaN(0)	NaN(0)	NaN(0)	NaN(0)	NaN(0)	NaN(0)	NaN(0)	NaN(0)	NaN(0)	NaN(0)	NaN(0)	NaN(0)
Ficus vasculosa Wall. ex Miq	FIC1VA	NaN(0)	0(1)	0(1)	NaN(0)	NaN(0)	NaN(0)	0(1)	0(1)	NaN(0)	0(1)	0(1)	0(1)	NaN(0)	NaN(0)	NaN(0)	NaN(0)	NaN(0)	NaN(0)	NaN(0)	NaN(0)	NaN(0)	NaN(0)	NaN(0)	NaN(0)
Ficus superba (Miq.) Miq. var. japonica Miq.	FIC2SU	NaN(0)	NaN(0)	NaN(0)	NaN(0)	NaN(0)	NaN(0)	NaN(0)	NaN(0)	NaN(0)	NaN(0)	NaN(0)	NaN(0)	NaN(0)	NaN(0)	NaN(0)	NaN(0)	NaN(0)	NaN(0)	NaN(0)	NaN(0)	0(1)	NaN(0)	NaN(0)	NaN(0)
Ficus variolosa Lindl. ex Benth	FIC3VA	0.42(19)	0.25(12)	0.43(14)	0.4(10)	0.29(7)	0.6(5)	0.5(2)	0(1)	0(2)	0.5(2)	NaN(0)	NaN(0)	NaN(0)	NaN(0)	NaN(0)	NaN(0)	NaN(0)	NaN(0)	NaN(0)	NaN(0)	NaN(0)	NaN(0)	NaN(0)	NaN(0)
Ficus fistulosa Reinw. ex Bl	FIC4FI	0.57(7)	0.5(2)	1(1)	0.5(2)	1(1)	NaN(0)	NaN(0)	NaN(0)	NaN(0)	NaN(0)	NaN(0)	NaN(0)	NaN(0)	NaN(0)	NaN(0)	NaN(0)	NaN(0)	NaN(0)	NaN(0)	NaN(0)	NaN(0)	NaN(0)	NaN(0)	NaN(0)
Ficus esquiroliana Levl.	FIC5ES	0.73(11)	0.18(11)	0.2(5)	0.67(6)	0.57(7)	0(3)	0(4)	0(1)	0(2)	NaN(0)	NaN(0)	0.5(2)	NaN(0)	NaN(0)	NaN(0)	NaN(0)	NaN(0)	NaN(0)	NaN(0)	NaN(0)	0(1)	NaN(0)	NaN(0)	NaN(0)
Ficus hirta Vahl	FIC6HI	0.5(2)	NaN(0)	NaN(0)	NaN(0)	NaN(0)	NaN(0)	NaN(0)	NaN(0)	NaN(0)	NaN(0)	NaN(0)	NaN(0)	NaN(0)	NaN(0)	NaN(0)	NaN(0)	NaN(0)	NaN(0)	NaN(0)	NaN(0)	0(1)	NaN(0)	NaN(0)	NaN(0)
Ficus nervosa Heyne ex Roth	FIC7NE	NaN(0)	NaN(0)	NaN(0)	NaN(0)	NaN(0)	0(1)	NaN(0)	NaN(0)	NaN(0)	NaN(0)	NaN(0)	NaN(0)	0(1)	0(1)	NaN(0)	NaN(0)	NaN(0)	NaN(0)	NaN(0)	0(1)	0.5(2)	NaN(0)	NaN(0)	NaN(0)
Ficus pandurata Hance	FIC8PA	0(3)	NaN(0)	NaN(0)	0(1)	NaN(0)	NaN(0)	NaN(0)	0(1)	NaN(0)	NaN(0)	NaN(0)	NaN(0)	NaN(0)	NaN(0)	NaN(0)	NaN(0)	NaN(0)	NaN(0)	NaN(0)	NaN(0)	NaN(0)	NaN(0)	NaN(0)	NaN(0)
Ficus variegata Bl. var. chlorocarpa (Benth.) King	FIC9VA	0.25(4)	0.33(3)	0(1)	0(1)	NaN(0)	NaN(0)	NaN(0)	0(1)	0(1)	NaN(0)	0(1)	NaN(0)	NaN(0)	NaN(0)	NaN(0)	NaN(0)	NaN(0)	NaN(0)	0(1)	NaN(0)	NaN(0)	NaN(0)	NaN(0)	NaN(0)
Garcinia oblongifolia Champ	GAR1OB	0.82(202)	0.79(86)	0.9(67)	0.89(36)	0.95(44)	0.97(33)	1(31)	1(24)	0.89(18)	0.94(18)	0.93(15)	1(10)	1(9)	1(4)	1(2)	1(3)	1(6)	NaN(0)	NaN(0)	1(2)	1(1)	1(1)	NaN(0)	NaN(0)
Garcinia multiflora Champ.	GAR2MU	0.57(7)	NaN(0)	0(2)	NaN(0)	NaN(0)	NaN(0)	NaN(0)	NaN(0)	NaN(0)	NaN(0)	NaN(0)	NaN(0)	NaN(0)	NaN(0)	1(1)	NaN(0)	NaN(0)	NaN(0)	NaN(0)	NaN(0)	NaN(0)	NaN(0)	NaN(0)	NaN(0)
Gardenia jasminoides Ellis	GARDJA	0.21(24)	0.12(8)	NaN(0)	NaN(0)	NaN(0)	NaN(0)	NaN(0)	NaN(0)	NaN(0)	NaN(0)	NaN(0)	NaN(0)	NaN(0)	NaN(0)	NaN(0)	NaN(0)	NaN(0)	NaN(0)	NaN(0)	NaN(0)	NaN(0)	NaN(0)	NaN(0)	NaN(0)
Gironniera subaequalis Planch	GIROSU	0.21(19)	0.13(30)	0.12(32)	0.05(19)	0.14(14)	0(13)	0(18)	0.12(8)	0(11)	0.1(10)	0(7)	0(4)	0(4)	0(11)	0(9)	0.07(15)	0(10)	0(6)	0(4)	0.04(23)	0.06(17)	0(3)	0(2)	0(1)
Glochidion eriocarpum Champ.ex Benth	GLO1ER	0.43(7)	0(2)	NaN(0)	NaN(0)	NaN(0)	NaN(0)	NaN(0)	NaN(0)	NaN(0)	NaN(0)	NaN(0)	NaN(0)	NaN(0)	NaN(0)	NaN(0)	NaN(0)	NaN(0)	NaN(0)	NaN(0)	NaN(0)	NaN(0)	NaN(0)	NaN(0)	NaN(0)
Glochidion wrightii Benth	GLOCWR	0.57(7)	0.2(5)	NaN(0)	0.6(5)	NaN(0)	NaN(0)	1(2)	NaN(0)	NaN(0)	NaN(0)	NaN(0)	NaN(0)	NaN(0)	NaN(0)	NaN(0)	NaN(0)	NaN(0)	NaN(0)	NaN(0)	NaN(0)	NaN(0)	NaN(0)	NaN(0)	NaN(0)
Glycosmis parviflora (Sims) Little	GLYCPA	0(2)	0(2)	NaN(0)	NaN(0)	NaN(0)	NaN(0)	NaN(0)	NaN(0)	NaN(0)	NaN(0)	NaN(0)	NaN(0)	NaN(0)	NaN(0)	NaN(0)	NaN(0)	NaN(0)	NaN(0)	NaN(0)	NaN(0)	NaN(0)	NaN(0)	NaN(0)	NaN(0)
Helicia cochinchinensis Lour.	HEL1CO	NaN(0)	NaN(0)	0(1)	NaN(0)	1(1)	1(3)	NaN(0)	NaN(0)	NaN(0)	NaN(0)	NaN(0)	NaN(0)	NaN(0)	NaN(0)	NaN(0)	NaN(0)	NaN(0)	NaN(0)	NaN(0)	NaN(0)	NaN(0)	NaN(0)	NaN(0)	NaN(0)
Helicia reticulata W. T. Wang	HEL2RE	0.71(7)	0(5)	0.43(7)	0.5(6)	0.33(3)	0.67(12)	0.29(7)	0.71(7)	0.75(8)	NaN(0)	1(2)	0.5(2)	NaN(0)	1(1)	NaN(0)	NaN(0)	NaN(0)	1(1)	NaN(0)	NaN(0)	NaN(0)	NaN(0)	NaN(0)	NaN(0)
Homalium cochinchinense (Lour.) Drucc	HOMACO	0.29(7)	0.44(9)	0.5(8)	0.17(6)	0.71(7)	0.67(3)	0(1)	0.5(2)	NaN(0)	0(1)	NaN(0)	1(1)	NaN(0)	NaN(0)	NaN(0)	NaN(0)	NaN(0)	NaN(0)	NaN(0)	NaN(0)	NaN(0)	NaN(0)	NaN(0)	NaN(0)
Hovenia acerba Lindl.	HOVEAC	NaN(0)	NaN(0)	NaN(0)	1(1)	NaN(0)	NaN(0)	NaN(0)	NaN(0)	NaN(0)	NaN(0)	NaN(0)	NaN(0)	NaN(0)	NaN(0)	NaN(0)	NaN(0)	NaN(0)	NaN(0)	NaN(0)	NaN(0)	NaN(0)	NaN(0)	NaN(0)	NaN(0)
Ilex micrococca Maxim.	ILE1MI	NaN(0)	NaN(0)	NaN(0)	NaN(0)	NaN(0)	NaN(0)	NaN(0)	NaN(0)	NaN(0)	NaN(0)	NaN(0)	NaN(0)	NaN(0)	NaN(0)	NaN(0)	NaN(0)	NaN(0)	NaN(0)	NaN(0)	NaN(0)	1(1)	0(1)	NaN(0)	NaN(0)
Ilex championii Loes.	ILE2CH	0.2(10)	0.25(8)	0(4)	0(2)	NaN(0)	0.2(5)	0(1)	0.5(2)	NaN(0)	0(3)	0(2)	NaN(0)	0(1)	0(1)	NaN(0)	NaN(0)	NaN(0)	0(1)	1(1)	NaN(0)	NaN(0)	NaN(0)	NaN(0)	NaN(0)
Ilex chapaensis Merr	ILE3CH	0(2)	0.5(4)	0(4)	0.5(2)	0.25(4)	0(2)	0.2(5)	0(2)	0.17(6)	0.67(3)	0(1)	0(4)	0(4)	0(4)	0.33(3)	0(6)	0(9)	0.29(7)	0(4)	0.06(33)	0.08(13)	0.5(2)	1(1)	0(1)
Ilex cochinchinensis (Lour.) Loes	ILE4CO	0(2)	0(3)	0(2)	NaN(0)	0(1)	NaN(0)	NaN(0)	NaN(0)	0(1)	0.5(2)	NaN(0)	NaN(0)	NaN(0)	NaN(0)	NaN(0)	NaN(0)	NaN(0)	0(1)	NaN(0)	0(1)	NaN(0)	NaN(0)	NaN(0)	NaN(0)
Ilex ficoidea Hemsl	ILE5FI	0.04(138)	0.05(132)	0(75)	0.02(50)	0.03(32)	0.04(27)	0.06(17)	0(20)	0.08(12)	0.08(13)	0(6)	0(8)	0(10)	0(8)	0(7)	0(4)	0(5)	0(1)	0(5)	0.05(22)	0.06(17)	0(4)	0.25(4)	NaN(0)
Ilex pubescens Hook. et Arn	ILE6PU	0.5(2)	NaN(0)	NaN(0)	NaN(0)	1(1)	NaN(0)	NaN(0)	NaN(0)	NaN(0)	NaN(0)	NaN(0)	NaN(0)	NaN(0)	NaN(0)	NaN(0)	NaN(0)	NaN(0)	NaN(0)	NaN(0)	NaN(0)	NaN(0)	NaN(0)	NaN(0)	NaN(0)
Ilex rotunda Thunb	ILE7RO	NaN(0)	NaN(0)	NaN(0)	NaN(0)	NaN(0)	NaN(0)	NaN(0)	1(1)	0(1)	0(1)	NaN(0)	NaN(0)	NaN(0)	0(1)	NaN(0)	0(2)	0(2)	0(1)	NaN(0)	0(4)	0(2)	NaN(0)	NaN(0)	NaN(0)
Ilex triflora Bl	ILE9TR	0.3(53)	0.19(31)	0.38(24)	0.24(17)	0.12(16)	0(6)	0.25(8)	0(2)	0(2)	0(3)	0(3)	0.25(4)	0(2)	0(1)	1(1)	NaN(0)	0.5(2)	0(1)	0(1)	0(2)	0(1)	0(2)	NaN(0)	0(1)
Itea chinensis Hook. et Arn	ITEACH	0.44(32)	0.19(16)	0.29(7)	0.78(9)	0.25(4)	0.5(2)	NaN(0)	1(1)	1(3)	NaN(0)	NaN(0)	0(1)	NaN(0)	1(1)	NaN(0)	NaN(0)	0(1)	NaN(0)	NaN(0)	NaN(0)	NaN(0)	NaN(0)	NaN(0)	NaN(0)
Ixora chinensis Lam	IXORCH	0(1)	NaN(0)	NaN(0)	NaN(0)	NaN(0)	NaN(0)	NaN(0)	NaN(0)	NaN(0)	NaN(0)	NaN(0)	NaN(0)	NaN(0)	NaN(0)	NaN(0)	NaN(0)	NaN(0)	NaN(0)	NaN(0)	NaN(0)	NaN(0)	NaN(0)	NaN(0)	NaN(0)
Lasianthus chinensis Benth	LAS1CH	0.46(46)	0(2)	NaN(0)	NaN(0)	NaN(0)	NaN(0)	NaN(0)	NaN(0)	NaN(0)	NaN(0)	NaN(0)	NaN(0)	NaN(0)	NaN(0)	NaN(0)	NaN(0)	NaN(0)	NaN(0)	NaN(0)	NaN(0)	NaN(0)	NaN(0)	NaN(0)	NaN(0)
Lasianthus attenuatus Jack.	LAS2AT	0(2)	NaN(0)	NaN(0)	NaN(0)	NaN(0)	NaN(0)	NaN(0)	NaN(0)	NaN(0)	NaN(0)	NaN(0)	NaN(0)	NaN(0)	NaN(0)	NaN(0)	NaN(0)	NaN(0)	NaN(0)	NaN(0)	NaN(0)	NaN(0)	NaN(0)	NaN(0)	NaN(0)
Laurocerasus phaeosticta (Hance) Schneid.	LAURPH	0(8)	0.12(8)	0.2(5)	0(1)	0.33(3)	0(2)	0(1)	NaN(0)	NaN(0)	NaN(0)	NaN(0)	NaN(0)	NaN(0)	NaN(0)	NaN(0)	NaN(0)	NaN(0)	NaN(0)	NaN(0)	NaN(0)	NaN(0)	NaN(0)	NaN(0)	NaN(0)
Lindera chunii Merr	LIN1CH	0.72(267)	0.68(255)	0.7(224)	0.68(195)	0.73(127)	0.67(96)	0.57(53)	0.74(31)	0.71(21)	0.75(8)	0.67(9)	0.5(2)	0.67(3)	NaN(0)	1(2)	NaN(0)	NaN(0)	NaN(0)	NaN(0)	NaN(0)	NaN(0)	NaN(0)	NaN(0)	NaN(0)
Lindera kwangtungensis ( Liou ) Allen	LIN2KW	NaN(0)	NaN(0)	1(1)	0(1)	0.5(2)	NaN(0)	NaN(0)	NaN(0)	NaN(0)	NaN(0)	NaN(0)	NaN(0)	NaN(0)	NaN(0)	NaN(0)	NaN(0)	NaN(0)	NaN(0)	NaN(0)	NaN(0)	NaN(0)	NaN(0)	NaN(0)	NaN(0)
Lindera communis Hemsl	LIN3CO	1(1)	NaN(0)	NaN(0)	NaN(0)	NaN(0)	NaN(0)	NaN(0)	NaN(0)	NaN(0)	NaN(0)	NaN(0)	NaN(0)	NaN(0)	NaN(0)	NaN(0)	NaN(0)	NaN(0)	NaN(0)	NaN(0)	NaN(0)	NaN(0)	NaN(0)	NaN(0)	NaN(0)
Lindera metcalfiana Allen	LIN5ME	0.58(661)	0.61(451)	0.61(328)	0.68(203)	0.67(132)	0.66(106)	0.55(82)	0.67(54)	0.77(31)	0.67(12)	0.65(17)	0.55(11)	0.43(7)	0.4(5)	0.33(3)	1(3)	0.5(2)	0.33(3)	1(1)	NaN(0)	0(1)	NaN(0)	NaN(0)	NaN(0)
Linociera ramiflora (Roxb.) Wall. ex D. Don	LINORA	NaN(0)	NaN(0)	0(2)	0(1)	NaN(0)	NaN(0)	0(1)	NaN(0)	NaN(0)	0(1)	NaN(0)	NaN(0)	NaN(0)	NaN(0)	NaN(0)	NaN(0)	NaN(0)	NaN(0)	NaN(0)	NaN(0)	NaN(0)	NaN(0)	NaN(0)	NaN(0)
Litsea cubeba	LIT2CU	0.58(19)	0.58(12)	0.82(11)	0.67(3)	0.5(2)	NaN(0)	0.5(2)	NaN(0)	NaN(0)	1(2)	NaN(0)	NaN(0)	NaN(0)	NaN(0)	NaN(0)	NaN(0)	NaN(0)	NaN(0)	NaN(0)	NaN(0)	NaN(0)	NaN(0)	NaN(0)	NaN(0)
Litsea rotundifolia Hemsl. var. oblongifolia (Nees) Allen	LIT3RO	1(1)	0.67(3)	1(2)	1(1)	NaN(0)	1(1)	NaN(0)	NaN(0)	NaN(0)	NaN(0)	NaN(0)	NaN(0)	NaN(0)	NaN(0)	NaN(0)	NaN(0)	NaN(0)	NaN(0)	NaN(0)	NaN(0)	NaN(0)	NaN(0)	NaN(0)	NaN(0)
Litsea verticillata Hance	LIT4VE	0.46(93)	0.44(43)	0.41(22)	0.45(20)	0.33(9)	0.33(3)	0.5(4)	0(1)	NaN(0)	1(1)	NaN(0)	NaN(0)	NaN(0)	NaN(0)	NaN(0)	NaN(0)	NaN(0)	NaN(0)	NaN(0)	NaN(0)	NaN(0)	NaN(0)	NaN(0)	NaN(0)
Litchi chinensis Sonn	LITCCH	0(1)	NaN(0)	NaN(0)	NaN(0)	NaN(0)	NaN(0)	NaN(0)	NaN(0)	NaN(0)	NaN(0)	NaN(0)	NaN(0)	NaN(0)	NaN(0)	NaN(0)	NaN(0)	NaN(0)	NaN(0)	NaN(0)	NaN(0)	NaN(0)	NaN(0)	NaN(0)	NaN(0)
Macaranga bracteata Merr	MAC1BR	0.14(7)	0.33(3)	0(2)	0(1)	0(1)	0(1)	0(1)	0(2)	NaN(0)	NaN(0)	0(1)	0(2)	0.5(2)	0.5(2)	NaN(0)	NaN(0)	NaN(0)	NaN(0)	NaN(0)	NaN(0)	NaN(0)	NaN(0)	NaN(0)	NaN(0)
Macaranga sampsoni Hance	MAC2SA	0.19(227)	0.19(145)	0.13(98)	0.11(75)	0.19(48)	0.05(19)	0.25(20)	0.09(11)	0(3)	0.14(7)	0.4(5)	0.5(2)	0(1)	0(2)	1(1)	1(1)	NaN(0)	0.75(4)	1(1)	0.5(2)	NaN(0)	0(1)	NaN(0)	NaN(0)
Machilus breviflora (Benth.) Hemsl	MAC3BR	0.42(108)	0.27(56)	0.38(71)	0.29(63)	0.25(64)	0.34(64)	0.28(68)	0.21(67)	0.22(46)	0.21(42)	0.13(52)	0.08(25)	0.23(22)	0.05(20)	0.06(17)	0.15(13)	0(9)	0(6)	0(3)	0.08(12)	0(12)	0(4)	NaN(0)	NaN(0)
Machilus chinensis (Champ. ex Benth.) Hemsl	MAC4CH	0.37(41)	0.29(28)	0.39(23)	0.33(21)	0.5(16)	0.33(15)	0.4(15)	0.13(15)	0.31(16)	0.18(11)	0.55(11)	0.3(20)	0.12(8)	0(12)	0.14(7)	0.18(17)	0(11)	0(15)	0.14(7)	0.07(68)	0.09(94)	0.12(26)	0(5)	0.2(5)
Machilus kwangtungensis Yang	MAC6KW	0(3)	0(3)	0(1)	NaN(0)	NaN(0)	NaN(0)	NaN(0)	NaN(0)	NaN(0)	0(1)	0(1)	NaN(0)	NaN(0)	NaN(0)	NaN(0)	0(1)	1(1)	NaN(0)	NaN(0)	NaN(0)	NaN(0)	0(1)	NaN(0)	NaN(0)
Machilus liangkwangensis Chun	MAC7LI	0.55(11)	0.33(3)	0(2)	0.5(4)	0.5(6)	0.25(4)	0.5(2)	0.17(6)	1(3)	0(1)	0.67(3)	NaN(0)	0(1)	NaN(0)	NaN(0)	NaN(0)	NaN(0)	1(1)	0(1)	NaN(0)	NaN(0)	NaN(0)	NaN(0)	NaN(0)
Machilus phoenicis Dunn	MAC8PH	0.4(25)	0.33(9)	0.5(4)	0.75(4)	0.75(4)	0(1)	0(1)	NaN(0)	NaN(0)	NaN(0)	NaN(0)	NaN(0)	NaN(0)	NaN(0)	NaN(0)	NaN(0)	NaN(0)	NaN(0)	NaN(0)	NaN(0)	NaN(0)	NaN(0)	NaN(0)	NaN(0)
Machilus velutina Champ. ex Benth	MAC9VE	0.57(122)	0.58(45)	0.57(23)	0.64(14)	0.78(9)	0.75(4)	1(4)	0.8(5)	1(1)	NaN(0)	1(1)	0.5(2)	NaN(0)	1(1)	NaN(0)	NaN(0)	NaN(0)	NaN(0)	NaN(0)	0(1)	0(2)	0.5(2)	NaN(0)	NaN(0)
Maesa salicifolia Walker	MAESSA	0.25(4)	NaN(0)	NaN(0)	NaN(0)	NaN(0)	NaN(0)	NaN(0)	NaN(0)	NaN(0)	NaN(0)	NaN(0)	NaN(0)	NaN(0)	NaN(0)	NaN(0)	NaN(0)	NaN(0)	NaN(0)	NaN(0)	NaN(0)	NaN(0)	NaN(0)	NaN(0)	NaN(0)
Magnolia paenetalauma Dandy (M.fistulosa Dandy)	MAGNPA	0.25(4)	0.5(2)	0(3)	0.33(3)	NaN(0)	NaN(0)	NaN(0)	NaN(0)	NaN(0)	NaN(0)	NaN(0)	NaN(0)	NaN(0)	NaN(0)	NaN(0)	NaN(0)	NaN(0)	NaN(0)	NaN(0)	NaN(0)	NaN(0)	NaN(0)	NaN(0)	NaN(0)
Mallotus apelta (Lour.) Muell.-Arg	MAL1AP	1(1)	NaN(0)	NaN(0)	NaN(0)	NaN(0)	1(1)	1(1)	NaN(0)	NaN(0)	NaN(0)	NaN(0)	1(1)	NaN(0)	NaN(0)	NaN(0)	NaN(0)	NaN(0)	NaN(0)	NaN(0)	NaN(0)	NaN(0)	NaN(0)	NaN(0)	NaN(0)
Mallotus paniculatus (Lam.) Muell. -Arg	MAL2PA	0.33(46)	0.21(42)	0.24(21)	0.3(10)	0.67(6)	0.33(6)	0(3)	0(2)	0(5)	0.5(2)	0.33(3)	0.67(3)	0(2)	NaN(0)	NaN(0)	NaN(0)	0(1)	1(1)	NaN(0)	0(2)	NaN(0)	NaN(0)	NaN(0)	NaN(0)
Mallotus hoookerianus (Seem.) Muell.-Arg	MAL4HO	0.4(5)	0(3)	0(3)	0(4)	NaN(0)	NaN(0)	NaN(0)	NaN(0)	NaN(0)	NaN(0)	NaN(0)	NaN(0)	NaN(0)	NaN(0)	NaN(0)	NaN(0)	NaN(0)	NaN(0)	NaN(0)	NaN(0)	NaN(0)	NaN(0)	NaN(0)	NaN(0)
Mangifera indica Linn.	MANGIN	0.5(4)	NaN(0)	0.5(6)	0.17(6)	0.25(4)	0(4)	0(7)	0.25(4)	0(2)	NaN(0)	NaN(0)	NaN(0)	NaN(0)	NaN(0)	NaN(0)	0(1)	NaN(0)	NaN(0)	NaN(0)	NaN(0)	NaN(0)	NaN(0)	NaN(0)	NaN(0)
Meliosma fordii Hemsl.	MEL1FO	0(1)	NaN(0)	0(1)	NaN(0)	NaN(0)	0(1)	NaN(0)	NaN(0)	NaN(0)	NaN(0)	NaN(0)	NaN(0)	NaN(0)	NaN(0)	NaN(0)	NaN(0)	1(1)	NaN(0)	NaN(0)	NaN(0)	NaN(0)	NaN(0)	NaN(0)	NaN(0)
Meliosma rigida Sieb. et Zucc	MEL2RI	0.3(23)	0.39(23)	0.38(16)	0.36(11)	0.36(14)	0.54(13)	0.35(17)	0.27(11)	0.33(9)	0(4)	0.33(6)	0.29(7)	0.25(4)	0(1)	0(1)	0(1)	0(3)	0(1)	NaN(0)	0.33(3)	NaN(0)	NaN(0)	NaN(0)	NaN(0)
Meliosma thorelii Lecomte	MEL3TH	0(1)	NaN(0)	NaN(0)	NaN(0)	NaN(0)	0.5(2)	NaN(0)	0(3)	NaN(0)	0(1)	NaN(0)	NaN(0)	NaN(0)	NaN(0)	NaN(0)	NaN(0)	NaN(0)	NaN(0)	NaN(0)	NaN(0)	NaN(0)	NaN(0)	NaN(0)	NaN(0)
Melastoma sanguineum Sims	MELASA	0.65(37)	0.6(15)	0.43(23)	0.67(12)	0.5(4)	0.67(3)	0.67(3)	NaN(0)	NaN(0)	NaN(0)	NaN(0)	NaN(0)	NaN(0)	NaN(0)	NaN(0)	NaN(0)	NaN(0)	NaN(0)	NaN(0)	NaN(0)	NaN(0)	NaN(0)	NaN(0)	NaN(0)
Memecylon ligustrifolium Champ. ex Benth	MEM1LI	0.08(400)	0.06(314)	0.05(230)	0.15(137)	0.1(106)	0.15(33)	0.04(23)	0.04(23)	0.18(11)	0(4)	0(5)	NaN(0)	NaN(0)	NaN(0)	NaN(0)	NaN(0)	NaN(0)	NaN(0)	NaN(0)	1(1)	0(1)	NaN(0)	NaN(0)	NaN(0)
Memecylon nigrescens Hook. et Arn	MEM2NI	0.09(11)	0(11)	0(3)	NaN(0)	0(1)	0(1)	0(1)	0(3)	NaN(0)	0(2)	NaN(0)	NaN(0)	NaN(0)	0(1)	NaN(0)	NaN(0)	NaN(0)	NaN(0)	NaN(0)	NaN(0)	NaN(0)	NaN(0)	NaN(0)	NaN(0)
Michelia foveolata Merr.ex.Dandy	MIC1FO	NaN(0)	NaN(0)	NaN(0)	NaN(0)	NaN(0)	NaN(0)	NaN(0)	NaN(0)	NaN(0)	NaN(0)	NaN(0)	NaN(0)	NaN(0)	NaN(0)	NaN(0)	NaN(0)	NaN(0)	NaN(0)	NaN(0)	NaN(0)	NaN(0)	NaN(0)	NaN(0)	0(1)
Michelia maudiae Dunn	MIC2MA	NaN(0)	1(1)	NaN(0)	NaN(0)	NaN(0)	NaN(0)	NaN(0)	NaN(0)	NaN(0)	NaN(0)	NaN(0)	NaN(0)	NaN(0)	NaN(0)	NaN(0)	NaN(0)	NaN(0)	NaN(0)	NaN(0)	NaN(0)	NaN(0)	NaN(0)	NaN(0)	NaN(0)
Mischocarpus pentapetalus (Roxb.) Radlk	MIC3PE	0.15(726)	0.16(344)	0.2(112)	0.11(28)	0.11(19)	0.11(9)	0.67(3)	0.67(3)	0.75(4)	NaN(0)	0(1)	1(1)	1(1)	NaN(0)	0(1)	1(1)	NaN(0)	NaN(0)	NaN(0)	0(1)	NaN(0)	0(1)	NaN(0)	NaN(0)
Microdesmis caseraiaefolia Planch.	MIC4CA	0.23(26)	0.09(34)	0.08(26)	0(18)	0.2(5)	0(3)	0(2)	0(3)	0(1)	NaN(0)	NaN(0)	NaN(0)	NaN(0)	NaN(0)	NaN(0)	NaN(0)	0(1)	NaN(0)	NaN(0)	NaN(0)	NaN(0)	NaN(0)	NaN(0)	NaN(0)
Microcos paniculata Linn.	MIC5PA	NaN(0)	NaN(0)	NaN(0)	NaN(0)	NaN(0)	0(1)	NaN(0)	NaN(0)	NaN(0)	NaN(0)	NaN(0)	NaN(0)	NaN(0)	NaN(0)	0(1)	0(1)	NaN(0)	NaN(0)	NaN(0)	NaN(0)	NaN(0)	NaN(0)	NaN(0)	NaN(0)
Nauclea officinalis （Pierre ex Pitard）Merr. et Chum	NAUCOF	0(1)	0(2)	0(1)	NaN(0)	NaN(0)	NaN(0)	NaN(0)	NaN(0)	NaN(0)	1(1)	NaN(0)	NaN(0)	NaN(0)	NaN(0)	NaN(0)	NaN(0)	NaN(0)	NaN(0)	NaN(0)	0(1)	0(1)	0(1)	NaN(0)	NaN(0)
Neolitsea aurata (Hay.) Koidz.	NEO1AU	0.67(3)	1(1)	NaN(0)	NaN(0)	NaN(0)	NaN(0)	NaN(0)	NaN(0)	NaN(0)	NaN(0)	NaN(0)	NaN(0)	NaN(0)	NaN(0)	NaN(0)	NaN(0)	NaN(0)	NaN(0)	NaN(0)	NaN(0)	NaN(0)	NaN(0)	NaN(0)	NaN(0)
Neolitsea chuii Merr	NEO2CH	0(6)	NaN(0)	0(1)	NaN(0)	NaN(0)	NaN(0)	NaN(0)	NaN(0)	NaN(0)	NaN(0)	NaN(0)	NaN(0)	NaN(0)	NaN(0)	NaN(0)	NaN(0)	NaN(0)	NaN(0)	NaN(0)	NaN(0)	NaN(0)	NaN(0)	NaN(0)	NaN(0)
Neolitsea membranaceum	NEO3ME	0.34(113)	0.28(82)	0.25(28)	0.39(23)	0.7(10)	0.8(5)	0.71(7)	1(1)	1(1)	1(1)	0(2)	NaN(0)	NaN(0)	NaN(0)	NaN(0)	NaN(0)	NaN(0)	NaN(0)	NaN(0)	NaN(0)	NaN(0)	NaN(0)	NaN(0)	NaN(0)
Neolitsea umbrosa (Nees) Gamble	NEO4UM	0.56(433)	0.61(241)	0.71(157)	0.73(99)	0.78(73)	0.75(73)	0.71(51)	0.67(49)	0.72(43)	0.8(41)	0.78(23)	0.71(14)	0.5(8)	0.67(6)	0.43(7)	1(4)	NaN(0)	0(1)	1(2)	0(2)	NaN(0)	NaN(0)	NaN(0)	NaN(0)
Nephelium chryseum Bl	NEPHCH	0.45(66)	0.47(30)	0.56(9)	0.47(15)	0.57(7)	0.33(3)	0(3)	1(1)	NaN(0)	NaN(0)	0.5(2)	NaN(0)	0(1)	NaN(0)	NaN(0)	0.5(2)	0(1)	0(1)	0(1)	0.14(7)	0(2)	0(2)	NaN(0)	NaN(0)
Ormosia pachycarpa Champ. ex Benth.	OEM3PA	NaN(0)	0(1)	NaN(0)	NaN(0)	1(1)	NaN(0)	NaN(0)	1(1)	NaN(0)	NaN(0)	NaN(0)	NaN(0)	NaN(0)	NaN(0)	NaN(0)	NaN(0)	NaN(0)	NaN(0)	NaN(0)	NaN(0)	NaN(0)	NaN(0)	NaN(0)	NaN(0)
Oreocnide frutescens (Thunb.) Miq.	OREOUR	NaN(0)	1(1)	NaN(0)	NaN(0)	NaN(0)	NaN(0)	NaN(0)	NaN(0)	NaN(0)	NaN(0)	NaN(0)	NaN(0)	NaN(0)	NaN(0)	NaN(0)	NaN(0)	NaN(0)	NaN(0)	NaN(0)	NaN(0)	NaN(0)	NaN(0)	NaN(0)	NaN(0)
Ormosia fordiana Oliv	ORM1FO	0.6(5)	0.5(2)	1(2)	1(1)	1(1)	NaN(0)	NaN(0)	NaN(0)	1(1)	NaN(0)	NaN(0)	1(1)	1(1)	NaN(0)	NaN(0)	NaN(0)	NaN(0)	NaN(0)	NaN(0)	NaN(0)	NaN(0)	NaN(0)	NaN(0)	NaN(0)
Ormosia glaberrima Wu	ORM2GL	0.17(1494)	0.21(413)	0.2(251)	0.18(125)	0.17(93)	0.1(73)	0.23(57)	0.26(35)	0.12(34)	0.26(27)	0.17(29)	0.25(16)	0.25(8)	0.21(14)	0.4(15)	0.36(11)	0.27(11)	0.12(8)	0(3)	0.4(25)	0.33(9)	1(1)	NaN(0)	NaN(0)
Ormosia semicastrata Hance	ORM5SE	0.46(13)	0.4(5)	0.33(3)	0(2)	0(1)	0.33(3)	NaN(0)	NaN(0)	NaN(0)	0(1)	NaN(0)	NaN(0)	0(2)	0.67(3)	NaN(0)	NaN(0)	NaN(0)	NaN(0)	NaN(0)	NaN(0)	NaN(0)	NaN(0)	NaN(0)	NaN(0)
Pavetta hongkongensis Bremek.	PAVEHO	0.6(5)	0.43(7)	0(2)	0.33(3)	0(2)	NaN(0)	NaN(0)	NaN(0)	NaN(0)	NaN(0)	NaN(0)	NaN(0)	NaN(0)	NaN(0)	NaN(0)	NaN(0)	NaN(0)	NaN(0)	NaN(0)	NaN(0)	NaN(0)	NaN(0)	NaN(0)	NaN(0)
Pentaphylax euryoides Gardn. et Champ	PENTEU	1(1)	NaN(0)	NaN(0)	NaN(0)	NaN(0)	NaN(0)	NaN(0)	NaN(0)	NaN(0)	NaN(0)	NaN(0)	NaN(0)	NaN(0)	NaN(0)	NaN(0)	NaN(0)	NaN(0)	NaN(0)	NaN(0)	NaN(0)	NaN(0)	NaN(0)	NaN(0)	NaN(0)
Photinia prunifolia (Hook. Et Arn.) Lindl.	PHOTPR	0.5(4)	0.25(4)	0(1)	0.6(5)	0.33(6)	1(6)	0.75(8)	0.75(12)	0.38(8)	0.5(14)	0.43(14)	0.43(7)	0.4(10)	0.67(12)	0.88(8)	0.29(7)	0.5(2)	0.67(6)	0.75(4)	0.33(3)	1(1)	NaN(0)	NaN(0)	NaN(0)
Pinus massoniana Lamb	PINUMA	NaN(0)	NaN(0)	NaN(0)	NaN(0)	NaN(0)	NaN(0)	NaN(0)	NaN(0)	NaN(0)	NaN(0)	NaN(0)	1(1)	0(1)	NaN(0)	NaN(0)	0(3)	0.5(2)	0.5(2)	0(3)	0.24(29)	0.13(69)	0.06(49)	0(6)	0.33(3)
Pittosporum glabratum Lindl	PITTGL	0.5(4)	NaN(0)	NaN(0)	NaN(0)	NaN(0)	NaN(0)	NaN(0)	NaN(0)	NaN(0)	NaN(0)	NaN(0)	NaN(0)	NaN(0)	NaN(0)	NaN(0)	NaN(0)	NaN(0)	NaN(0)	NaN(0)	NaN(0)	NaN(0)	NaN(0)	NaN(0)	NaN(0)
Podocarpus fleuryi Hickel	PODOFL	0(4)	0(1)	NaN(0)	NaN(0)	NaN(0)	NaN(0)	NaN(0)	NaN(0)	NaN(0)	NaN(0)	NaN(0)	NaN(0)	NaN(0)	NaN(0)	NaN(0)	NaN(0)	NaN(0)	NaN(0)	NaN(0)	NaN(0)	NaN(0)	NaN(0)	NaN(0)	NaN(0)
Pseudosasa amabilis (McClure) Keng f.	PSEUAM	0.8(5)	0(6)	0.5(6)	0.5(2)	NaN(0)	NaN(0)	NaN(0)	NaN(0)	NaN(0)	NaN(0)	NaN(0)	NaN(0)	NaN(0)	NaN(0)	NaN(0)	NaN(0)	NaN(0)	NaN(0)	NaN(0)	NaN(0)	NaN(0)	NaN(0)	NaN(0)	NaN(0)
Psychotria asistica Linn.	PSYCAS	0.51(597)	0.5(234)	0.58(60)	0.5(6)	0.6(5)	NaN(0)	NaN(0)	NaN(0)	NaN(0)	NaN(0)	NaN(0)	NaN(0)	NaN(0)	NaN(0)	NaN(0)	NaN(0)	NaN(0)	NaN(0)	NaN(0)	NaN(0)	NaN(0)	NaN(0)	NaN(0)	NaN(0)
Pterospermum heterophyllum Hance	PTE1HE	0.21(24)	0.29(7)	0(4)	0(2)	0(2)	0(2)	0(1)	0(2)	0(1)	NaN(0)	NaN(0)	NaN(0)	NaN(0)	NaN(0)	NaN(0)	NaN(0)	NaN(0)	NaN(0)	NaN(0)	0(1)	0(2)	NaN(0)	NaN(0)	NaN(0)
Pterospermum lanceaefolium Roxb	PTE2LA	NaN(0)	0(1)	NaN(0)	0(1)	0(1)	NaN(0)	NaN(0)	NaN(0)	NaN(0)	NaN(0)	NaN(0)	NaN(0)	NaN(0)	NaN(0)	NaN(0)	NaN(0)	NaN(0)	NaN(0)	NaN(0)	NaN(0)	NaN(0)	NaN(0)	NaN(0)	NaN(0)
Pygeum topengii Merr	PYGETO	0.16(43)	0.25(12)	0.17(6)	0.25(4)	0.5(2)	0(1)	1(1)	0(1)	1(1)	0.5(2)	1(1)	0(1)	0(3)	NaN(0)	0.5(2)	0.33(3)	NaN(0)	0(4)	0(4)	0.11(9)	0.1(10)	0.25(4)	NaN(0)	NaN(0)
Rapanea neriifolia (S. et Z. ) Mez	RAPANE	0.27(33)	0.17(41)	0.14(37)	0.13(38)	0.16(63)	0.1(67)	0.12(78)	0.12(69)	0.12(59)	0.1(61)	0.12(51)	0.06(50)	0.13(39)	0.05(22)	0.14(14)	0.08(12)	0.14(7)	0.38(8)	0.4(5)	0.29(7)	0.5(2)	NaN(0)	NaN(0)	NaN(0)
Raphiolepis indica (Linn.) Lindl.	RAPHIN	1(1)	NaN(0)	NaN(0)	NaN(0)	NaN(0)	NaN(0)	NaN(0)	NaN(0)	NaN(0)	NaN(0)	NaN(0)	NaN(0)	NaN(0)	NaN(0)	NaN(0)	NaN(0)	NaN(0)	NaN(0)	NaN(0)	NaN(0)	NaN(0)	NaN(0)	NaN(0)	NaN(0)
Reevesia thyrsoidea Lindl	REEVTH	0.26(38)	0.26(43)	0.08(25)	0.18(17)	0.2(15)	0.22(9)	0.25(4)	0.38(8)	0(1)	0(8)	0.33(3)	0(1)	0(1)	NaN(0)	0(1)	0.25(4)	0(1)	0(1)	NaN(0)	0(1)	NaN(0)	NaN(0)	NaN(0)	NaN(0)
Rhododendron tinghuense Tam	RHO1TI	1(1)	1(1)	NaN(0)	1(1)	NaN(0)	NaN(0)	NaN(0)	NaN(0)	NaN(0)	NaN(0)	NaN(0)	NaN(0)	NaN(0)	NaN(0)	NaN(0)	NaN(0)	NaN(0)	NaN(0)	NaN(0)	NaN(0)	NaN(0)	NaN(0)	NaN(0)	NaN(0)
Rhododendron simsii Planch	RHO2SI	1(1)	0.6(5)	0.17(6)	0(2)	1(1)	NaN(0)	NaN(0)	NaN(0)	NaN(0)	NaN(0)	NaN(0)	NaN(0)	NaN(0)	NaN(0)	NaN(0)	NaN(0)	NaN(0)	NaN(0)	NaN(0)	NaN(0)	NaN(0)	NaN(0)	NaN(0)	NaN(0)
Rhododendron henryi Hance	RHO3HE	0.27(15)	0.26(43)	0.36(96)	0.28(159)	0.2(202)	0.2(185)	0.2(154)	0.23(144)	0.17(111)	0.21(80)	0.21(70)	0.18(49)	0.09(33)	0.22(18)	0.13(15)	0(9)	0.12(8)	0.2(5)	0(1)	0.43(7)	NaN(0)	NaN(0)	NaN(0)	NaN(0)
Rhododendron latoucheae Franch. et Finet	RHO5LA	NaN(0)	NaN(0)	0(1)	0(1)	NaN(0)	0.67(3)	0(2)	1(1)	NaN(0)	NaN(0)	0(1)	NaN(0)	NaN(0)	NaN(0)	NaN(0)	NaN(0)	NaN(0)	NaN(0)	NaN(0)	NaN(0)	NaN(0)	NaN(0)	NaN(0)	NaN(0)
Rhododendron mariae Hance	RHO6MA	0.56(9)	0.55(20)	0.56(9)	0.29(7)	0.5(4)	0(2)	0(1)	0(1)	1(1)	NaN(0)	NaN(0)	NaN(0)	NaN(0)	NaN(0)	NaN(0)	NaN(0)	NaN(0)	NaN(0)	NaN(0)	NaN(0)	NaN(0)	NaN(0)	NaN(0)	NaN(0)
Rhodomyrtus tomentosa (Ait.)Hass	RHODTO	NaN(0)	0(1)	NaN(0)	NaN(0)	NaN(0)	NaN(0)	NaN(0)	NaN(0)	NaN(0)	NaN(0)	NaN(0)	NaN(0)	NaN(0)	NaN(0)	NaN(0)	NaN(0)	NaN(0)	NaN(0)	NaN(0)	NaN(0)	NaN(0)	NaN(0)	NaN(0)	NaN(0)
Sapium discolor Muell.-Arg	SAPIDI	0.75(4)	0.75(8)	0.75(4)	1(3)	1(1)	0.5(2)	0(1)	NaN(0)	0(1)	NaN(0)	NaN(0)	NaN(0)	NaN(0)	NaN(0)	NaN(0)	NaN(0)	NaN(0)	NaN(0)	NaN(0)	NaN(0)	NaN(0)	NaN(0)	NaN(0)	NaN(0)
Sarcosperma laurinum (Benth.) Hook. f	SARCLA	0.25(245)	0.19(261)	0.18(257)	0.17(175)	0.18(146)	0.12(129)	0.12(83)	0.17(66)	0.13(53)	0.12(34)	0.04(28)	0.12(26)	0(9)	0.14(7)	0.11(9)	0.25(12)	0(6)	1(2)	0(5)	0.08(12)	0.09(11)	0(1)	NaN(0)	0(1)
Schoepfia chinensis Gardn. et Champ.	SCH1CH	0.18(11)	0.44(9)	0.25(4)	NaN(0)	1(1)	1(2)	NaN(0)	1(1)	NaN(0)	NaN(0)	NaN(0)	NaN(0)	NaN(0)	NaN(0)	NaN(0)	NaN(0)	NaN(0)	NaN(0)	NaN(0)	NaN(0)	NaN(0)	NaN(0)	NaN(0)	NaN(0)
Schefflera octophylla (Lour.) Harms	SCHEOC	0.28(64)	0.21(48)	0.26(19)	0.45(11)	0.2(5)	0(4)	0(4)	0(3)	0.25(4)	0(1)	0.5(4)	0(7)	0.5(4)	0(2)	0(2)	0(5)	0.25(4)	NaN(0)	0.25(4)	0(2)	0(1)	NaN(0)	NaN(0)	NaN(0)
Schima superba Gardn. et Champ	SCHISU	0.33(6)	0.29(7)	0.25(4)	0.33(9)	0.5(2)	0.43(21)	0.39(23)	0.35(31)	0.59(63)	0.36(84)	0.39(100)	0.31(112)	0.37(120)	0.19(127)	0.21(133)	0.18(154)	0.13(111)	0.12(120)	0.09(128)	0.07(483)	0.06(383)	0.09(54)	0.1(10)	0(5)
Sloanea sinensis (Hance) Hemsl	SLOASI	NaN(0)	0(1)	0(1)	NaN(0)	NaN(0)	NaN(0)	NaN(0)	NaN(0)	NaN(0)	NaN(0)	NaN(0)	NaN(0)	NaN(0)	NaN(0)	NaN(0)	NaN(0)	NaN(0)	NaN(0)	NaN(0)	NaN(0)	NaN(0)	NaN(0)	NaN(0)	NaN(0)
Sterculia lanceolata Cav	STERLA	0.23(13)	0.11(9)	0(6)	0.2(5)	0(2)	0(2)	0(3)	NaN(0)	0(4)	1(1)	0(1)	0(2)	NaN(0)	NaN(0)	NaN(0)	NaN(0)	NaN(0)	NaN(0)	0(1)	0(1)	0(1)	0(1)	NaN(0)	NaN(0)
Styrax suberifolius Hook. et Arn.	STYRSU	NaN(0)	NaN(0)	NaN(0)	NaN(0)	1(1)	NaN(0)	NaN(0)	NaN(0)	NaN(0)	NaN(0)	NaN(0)	NaN(0)	NaN(0)	NaN(0)	NaN(0)	NaN(0)	NaN(0)	NaN(0)	NaN(0)	NaN(0)	NaN(0)	NaN(0)	NaN(0)	NaN(0)
Symplocos lancifolia Sieb. et Zucc	SYM1LA	0(1)	0(1)	NaN(0)	0(1)	NaN(0)	0(1)	NaN(0)	1(1)	NaN(0)	0(2)	NaN(0)	1(1)	1(1)	NaN(0)	NaN(0)	NaN(0)	0(1)	NaN(0)	NaN(0)	NaN(0)	NaN(0)	NaN(0)	NaN(0)	NaN(0)
Symplocos adenopus Hance	SYM3AD	0.33(3)	NaN(0)	NaN(0)	NaN(0)	NaN(0)	NaN(0)	NaN(0)	NaN(0)	NaN(0)	NaN(0)	NaN(0)	NaN(0)	NaN(0)	NaN(0)	NaN(0)	NaN(0)	NaN(0)	NaN(0)	NaN(0)	NaN(0)	NaN(0)	NaN(0)	NaN(0)	NaN(0)
Symplocos cochinchinensis (Lour.) S. Moore	SYM4CO	1(1)	NaN(0)	NaN(0)	NaN(0)	NaN(0)	NaN(0)	NaN(0)	NaN(0)	NaN(0)	NaN(0)	NaN(0)	NaN(0)	NaN(0)	NaN(0)	NaN(0)	NaN(0)	NaN(0)	NaN(0)	NaN(0)	NaN(0)	NaN(0)	NaN(0)	NaN(0)	NaN(0)
Symplocos wikstroemifolia Hayata	SYM5WI	NaN(0)	NaN(0)	0(1)	0(1)	NaN(0)	NaN(0)	1(1)	1(1)	0(2)	0(3)	NaN(0)	1(1)	0.25(4)	0.5(2)	0.5(6)	0.17(6)	0.1(10)	0.57(7)	0.6(5)	0.31(26)	0.21(14)	1(2)	NaN(0)	NaN(0)
Syzygium kwangtungense (Merr.) Merr. et Perry	SYZ1KW	NaN(0)	0(1)	NaN(0)	NaN(0)	0(1)	NaN(0)	NaN(0)	NaN(0)	NaN(0)	0(1)	NaN(0)	NaN(0)	NaN(0)	NaN(0)	NaN(0)	NaN(0)	NaN(0)	NaN(0)	NaN(0)	NaN(0)	NaN(0)	NaN(0)	NaN(0)	NaN(0)
Syzygium rehderianum Merr. et Perry	SYZ2RE	0.21(1401)	0.17(1203)	0.14(820)	0.13(564)	0.1(445)	0.13(329)	0.1(256)	0.05(183)	0.11(161)	0.1(127)	0.05(87)	0.11(83)	0.19(68)	0.19(47)	0.21(39)	0.35(20)	0.07(29)	0.31(13)	0.1(10)	0.12(26)	0.4(5)	NaN(0)	1(1)	NaN(0)
Syzygium hancei Merr. et Perry	SYZ3HA	1(2)	NaN(0)	NaN(0)	NaN(0)	NaN(0)	NaN(0)	NaN(0)	NaN(0)	NaN(0)	NaN(0)	NaN(0)	NaN(0)	NaN(0)	NaN(0)	NaN(0)	NaN(0)	NaN(0)	NaN(0)	NaN(0)	0(1)	NaN(0)	NaN(0)	NaN(0)	NaN(0)
Syzygium champioii (Benth.) Merr. et Perry	SYZ4CH	0.21(150)	0.18(84)	0.29(38)	0.15(20)	0.27(15)	0.31(16)	0.4(5)	0(5)	0.08(12)	0(7)	0.2(10)	0.25(4)	0.2(5)	0(1)	0(3)	0(5)	0.5(2)	0.5(2)	0(2)	0.22(9)	0.33(6)	NaN(0)	NaN(0)	NaN(0)
Syzygium jambos (L.) Alston	SYZ5JA	NaN(0)	0.67(3)	1(1)	0(5)	0(1)	0(2)	0(1)	0(1)	0(1)	NaN(0)	0(4)	NaN(0)	0(1)	NaN(0)	0(1)	NaN(0)	NaN(0)	0(1)	NaN(0)	NaN(0)	NaN(0)	NaN(0)	NaN(0)	NaN(0)
Syzygium levinei (Merr.) Merr. et Perry	SYZ6LE	0.08(64)	0.09(53)	0.1(41)	0.16(38)	0(31)	0.07(29)	0(22)	0.04(25)	0.07(15)	0.06(16)	0.12(8)	0.14(7)	0.2(10)	0(9)	0(7)	0(5)	0(4)	0(3)	0.33(3)	0.14(7)	0.11(9)	1(1)	NaN(0)	NaN(0)
Syzygium buxifolium Hook. et Arn.	SYZ7BU	NaN(0)	0(1)	NaN(0)	NaN(0)	NaN(0)	1(1)	NaN(0)	NaN(0)	NaN(0)	NaN(0)	NaN(0)	NaN(0)	NaN(0)	NaN(0)	NaN(0)	NaN(0)	NaN(0)	NaN(0)	NaN(0)	NaN(0)	NaN(0)	NaN(0)	NaN(0)	NaN(0)
Tarenna mollissima (Hook. et Arn.) Merr	TAREMO	0.4(40)	0(1)	NaN(0)	NaN(0)	NaN(0)	NaN(0)	NaN(0)	NaN(0)	NaN(0)	NaN(0)	NaN(0)	NaN(0)	NaN(0)	NaN(0)	NaN(0)	NaN(0)	NaN(0)	NaN(0)	NaN(0)	NaN(0)	NaN(0)	NaN(0)	NaN(0)	NaN(0)
Ternstroemia gymnanthera Sprague	TERNGY	NaN(0)	NaN(0)	1(1)	NaN(0)	0.5(2)	0.33(3)	NaN(0)	1(1)	NaN(0)	0(2)	NaN(0)	0(1)	NaN(0)	NaN(0)	NaN(0)	NaN(0)	NaN(0)	NaN(0)	NaN(0)	NaN(0)	NaN(0)	NaN(0)	NaN(0)	NaN(0)
Toxicodendron succedaneum (Linn.) O. Kuntze	TOXISU	NaN(0)	1(1)	0.33(3)	1(1)	NaN(0)	NaN(0)	0(1)	NaN(0)	NaN(0)	NaN(0)	NaN(0)	NaN(0)	NaN(0)	NaN(0)	NaN(0)	NaN(0)	NaN(0)	NaN(0)	NaN(0)	NaN(0)	NaN(0)	NaN(0)	NaN(0)	NaN(0)
Trema angustifolia Bl.	TRE1NU	1(1)	1(1)	NaN(0)	1(1)	NaN(0)	NaN(0)	NaN(0)	NaN(0)	NaN(0)	NaN(0)	NaN(0)	NaN(0)	NaN(0)	NaN(0)	NaN(0)	NaN(0)	NaN(0)	NaN(0)	NaN(0)	NaN(0)	NaN(0)	NaN(0)	NaN(0)	NaN(0)
Trema tomentosa (Roxb.) Hara	TRE2TO	1(2)	1(1)	1(4)	NaN(0)	NaN(0)	NaN(0)	NaN(0)	NaN(0)	NaN(0)	NaN(0)	NaN(0)	NaN(0)	NaN(0)	NaN(0)	NaN(0)	NaN(0)	NaN(0)	NaN(0)	NaN(0)	NaN(0)	NaN(0)	NaN(0)	NaN(0)	NaN(0)
Viburnum sempervirens K. Koch	VIB2SE	0.5(2)	NaN(0)	NaN(0)	NaN(0)	NaN(0)	NaN(0)	NaN(0)	NaN(0)	NaN(0)	NaN(0)	NaN(0)	NaN(0)	NaN(0)	NaN(0)	NaN(0)	NaN(0)	NaN(0)	NaN(0)	NaN(0)	NaN(0)	NaN(0)	NaN(0)	NaN(0)	NaN(0)
Vitex quinata F. N. Will	VITEQU	1(1)	0(1)	0(1)	0.5(2)	0(1)	0(2)	NaN(0)	NaN(0)	NaN(0)	0(1)	0(1)	NaN(0)	0(1)	NaN(0)	NaN(0)	NaN(0)	0(1)	NaN(0)	NaN(0)	0(2)	NaN(0)	NaN(0)	NaN(0)	NaN(0)
Wikstroemia indica (L.) C. A. Mey	WIK1IN	0.43(7)	NaN(0)	NaN(0)	NaN(0)	NaN(0)	NaN(0)	NaN(0)	NaN(0)	NaN(0)	NaN(0)	NaN(0)	NaN(0)	NaN(0)	NaN(0)	NaN(0)	NaN(0)	NaN(0)	NaN(0)	NaN(0)	NaN(0)	NaN(0)	NaN(0)	NaN(0)	NaN(0)
Wikstroemia nutans Champ. var. nutans	WIK2NU	0.15(13)	0.5(6)	NaN(0)	NaN(0)	NaN(0)	NaN(0)	NaN(0)	NaN(0)	NaN(0)	NaN(0)	NaN(0)	NaN(0)	NaN(0)	NaN(0)	NaN(0)	NaN(0)	NaN(0)	NaN(0)	NaN(0)	NaN(0)	NaN(0)	NaN(0)	NaN(0)	NaN(0)
Xanthophyllum hainanense Hu	XANTHA	0.11(479)	0.09(383)	0.06(285)	0.05(164)	0.05(111)	0.06(100)	0(68)	0.04(50)	0(36)	0(32)	0(18)	0(15)	0.07(15)	0(12)	0.09(11)	0.11(9)	0.15(13)	0(12)	0(6)	0.05(22)	0.17(6)	0(4)	0(1)	NaN(0)
Zanthoxylum avicennae (Lam.) DC	ZAN1AV	NaN(0)	NaN(0)	NaN(0)	NaN(0)	NaN(0)	NaN(0)	NaN(0)	NaN(0)	NaN(0)	NaN(0)	NaN(0)	NaN(0)	NaN(0)	NaN(0)	NaN(0)	1(1)	NaN(0)	NaN(0)	NaN(0)	NaN(0)	NaN(0)	NaN(0)	NaN(0)	NaN(0)
Zanthoxylum myriacanthum Wall. Ex Hook.f.	ZAN2MY	1(1)	1(3)	0.33(3)	0(1)	0.5(2)	NaN(0)	0(1)	NaN(0)	0(1)	NaN(0)	1(1)	0(1)	NaN(0)	0(1)	0(1)	NaN(0)	NaN(0)	1(1)	NaN(0)	NaN(0)	NaN(0)	NaN(0)	NaN(0)	NaN(0)
